# Supplementary material for: Stable isotope tempestology of tropical cyclones across the North Atlantic and Eastern Pacific Ocean basins
Source: Ann N Y Acad Sci. 2024 Dec 19;1543(1):145–65. doi: 10.1111/nyas.15274 (PMC11776453; doi:10.1111/nyas.15274)
Supplement: Supplementary file 2 — Supporting Information [file NYAS-1543-145-s003.xlsx]

## Sheet: Cuba
StormID	d18O (‰)	d2H (‰)	dex (‰)	Date	Time	Site
Irma	-4.85776	-25.2965	13.5656	2017-09-08	22:00:00	Cienfuegos
Irma	-6.37292	-37.2642	13.7192	2017-09-09	00:30:00	Cienfuegos
Irma	-8.75912	-58.5521	11.5209	2017-09-09	07:30:00	Cienfuegos
Irma	-6.58762	-42.3873	10.3137	2017-09-09	10:30:00	Cienfuegos
Irma	-7.81883	-51.3501	11.2006	2017-09-09	12:00:00	Cienfuegos
Irma	-6.68276	-43.9	9.56209	2017-09-09	15:00:00	Cienfuegos
Irma	-6.82774	-45.685	8.9369	2017-09-09	16:30:00	Cienfuegos
Irma	-8.05098	-55.8745	8.53332	2017-09-09	17:00:00	Cienfuegos
Irma	-5.89642	-40.3441	6.82724	2017-09-09	20:00:00	Cienfuegos
Irma	-4.81823	-34.0654	4.48039	2017-09-10	05:00:00	Cienfuegos
Irma	-3.86324	-27.7707	3.13518	2017-09-10	08:00:00	Cienfuegos
Irma	-2.74405	-19.3168	2.63556	2017-09-10	09:00:00	Cienfuegos
Irma	-1.25077	-7.79888	2.20729	2017-09-10	13:30:00	Cienfuegos
Irma	-0.225714	-1.24816	0.557551	2017-09-11	06:00:00	Cienfuegos
Irma	-0.272973	-1.75978	0.424003	2017-09-11	16:00:00	Cienfuegos
Irma	-1.04412	-3.50692	4.84606	2017-09-12	09:00:00	Cienfuegos
Irma	-1.90988	-10.8912	4.3878	2017-09-12	14:00:00	Cienfuegos
Irma	-5.12858	-34.3393	6.68937	2017-09-09	13:00:00	Cienfuegos
Irma	-4.13761	-24.1108	8.99007	2017-09-12	13:00:00	Cienfuegos
María	-2.24656	-10.6839	7.28852	2017-09-22	18:00:00	Cienfuegos
María	-4.12207	-27.8014	5.17514	2017-09-26	15:00:00	Cienfuegos
Elsa	-3.51305	-16.2147	11.8897	2021-07-04	17:30:00	Cienfuegos
Elsa	-12.7809	-89.146	13.1013	2021-07-05	06:15:00	Cienfuegos
Elsa	-16.1815	-115.229	14.2229	2021-07-05	06:15:00	Cienfuegos
Elsa	-12.1516	-89.3802	7.83224	2021-07-05	06:45:00	Cienfuegos
Elsa	-11.7354	-84.95	8.93284	2021-07-05	07:15:00	Cienfuegos
Elsa	-9.84727	-69.6202	9.15797	2021-07-05	07:45:00	Cienfuegos
Elsa	-10.5071	-71.7572	12.2995	2021-07-05	08:15:00	Cienfuegos
Elsa	-7.82722	-52.3681	10.2497	2021-07-05	09:00:00	Cienfuegos
Elsa	-7.70541	-52.2998	9.34353	2021-07-05	09:00:00	Cienfuegos
Elsa	-10.365	-71.1522	11.7676	2021-07-05	10:05:00	Cienfuegos
Elsa	-11.1568	-78.0902	11.1639	2021-07-05	10:05:00	Cienfuegos
Elsa	-10.4868	-74.8993	8.995	2021-07-05	10:35:00	Cienfuegos
Elsa	-10.03	-69.8056	10.4343	2021-07-05	11:05:00	Cienfuegos
Elsa	-9.93863	-69.347	10.1621	2021-07-05	11:35:00	Cienfuegos
Elsa	-8.39568	-56.4664	10.699	2021-07-05	12:05:00	Cienfuegos
Elsa	-12.7708	-91.4293	10.7367	2021-07-05	12:35:00	Cienfuegos
Elsa	-10.5172	-73.377	10.7609	2021-07-05	13:05:00	Cienfuegos
Elsa	-11.2786	-79.9637	10.2648	2021-07-05	13:35:00	Cienfuegos
Elsa	-11.4105	-80.9785	10.3057	2021-07-05	14:05:00	Cienfuegos
Elsa	-8.52764	-57.2861	10.935	2021-07-05	14:35:00	Cienfuegos
Elsa	-6.94409	-45.879	9.6737	2021-07-05	15:05:00	Cienfuegos
Elsa	-6.32488	-42.8833	7.71572	2021-07-05	15:55:00	Cienfuegos
Elsa	-6.69031	-48.0063	5.51625	2021-07-05	15:55:00	Cienfuegos
Elsa	-5.89853	-39.4778	7.71052	2021-07-05	16:25:00	Cienfuegos
Elsa	-4.28453	-25.0359	9.24029	2021-07-05	17:55:00	Cienfuegos
Ida	-9.20776	-68.459	5.20307	2021-08-27	09:15:00	Cienfuegos
Ida	-5.34023	-37.4579	5.26399	2021-08-27	09:15:00	Cienfuegos
Ida	-6.85273	-53.0121	1.80973	2021-08-27	10:15:00	Cienfuegos
Ida	-6.91363	-53.2853	2.02375	2021-08-27	10:45:00	Cienfuegos
Ida	-7.61405	-58.0765	2.83593	2021-08-27	11:15:00	Cienfuegos
Ida	-8.619	-64.7607	4.19129	2021-08-27	11:45:00	Cienfuegos
Ida	-8.64946	-68.3517	0.843968	2021-08-27	12:15:00	Cienfuegos
Ida	-9.28897	-70.0593	4.25242	2021-08-27	12:45:00	Cienfuegos
Ida	-10.8015	-82.7252	3.68653	2021-08-27	13:15:00	Cienfuegos
Ida	-10.4665	-81.9251	1.80682	2021-08-27	13:45:00	Cienfuegos
Ida	-10.4563	-84.1206	-0.469936	2021-08-27	14:15:00	Cienfuegos
Ida	-9.16716	-74.9871	-1.64986	2021-08-27	14:45:00	Cienfuegos
Ian	-4.7212	-21.5128	16.2568	2022-09-25	14:47:00	Cienfuegos
Ian	-3.71644	-20.0795	9.65202	2022-09-25	15:15:00	Cienfuegos
Ian	-3.83587	-27.8635	2.82351	2022-09-25	15:46:00	Cienfuegos
Ian	-4.80982	-33.334	5.14458	2022-09-26	10:50:00	Cienfuegos
Ian	-6.31668	-43.7516	6.78177	2022-09-26	11:46:00	Cienfuegos
Ian	-7.93196	-51.3036	12.1521	2022-09-26	14:50:00	Cienfuegos
Ian	-7.35537	-47.9914	10.8516	2022-09-26	15:42:00	Cienfuegos
Ian	-10.0531	-65.3052	15.12	2022-09-26	15:58:00	Cienfuegos
Ian	-7.01525	-45.5179	10.6041	2022-09-26	10:50:00	Cienfuegos
Ian	-2.56948	-12.5728	7.983	2022-09-26	21:30:00	Cienfuegos
Ian	-1.38698	2.14719	13.243	2022-09-27	18:00:00	Cienfuegos
Ian	-1.03291	2.49228	10.7556	2022-09-27	18:00:00	Cienfuegos
Ian	-7.18155	-45.3853	12.0672	2022-09-27	00:24:00	Cojímar-La Habana
Ian	-7.28819	-46.1521	12.1535	2022-09-27	00:24:00	Cojímar-La Habana
Ian	-7.39204	-47.1253	12.011	2022-09-27	01:00:00	Cojímar-La Habana

## Sheet: El Salvador
StormID	d18O (‰)	d2H (‰)	dex (‰)	Date	Time	Site
ETA	-16.79	-123.04	11.28	2020-11-05	09:00:00	Sal Salvador
ETA	-16.82	-123.45	11.11	2020-11-05	11:00:00	Sal Salvador
ETA	-13.57	-99.65	8.91	2020-11-05	13:00:00	Sal Salvador
ETA	-13.5	-97.48	10.52	2020-11-05	15:00:00	Sal Salvador
ETA	-12.58	-88.45	12.19	2020-11-06	09:30:00	Sal Salvador
Julia	-14.7	-104.34	13.26	2022-10-10	09:00:00	Sal Salvador
Julia	-12.15	-85.03	12.17	2022-10-10	10:00:00	Sal Salvador
Julia	-12.63	-90.73	10.31	2022-10-10	11:00:00	Sal Salvador
Julia	-12.43	-87.19	12.25	2022-10-10	12:00:00	Sal Salvador
Julia	-13.45	-94.85	12.75	2022-10-10	13:00:00	Sal Salvador
Julia	-10.95	-76.09	11.51	2022-10-10	14:00:00	Sal Salvador
Julia	-14.17	-101.8	11.56	2022-10-10	15:00:00	Sal Salvador

## Sheet: Bahamas
StormID	d18O (‰)	d2H (‰)	dex (‰)	Date	Time	Site
Isaias	-3.95856	-26.1764	5.49206	2020-07-31	05:27:00	Nassau
Isaias	-5.45146	-34.8301	8.7816	2020-07-31	07:27:00	Nassau
Isaias	-3.78682	-16.8984	13.3962	2020-07-31	08:41:00	Nassau
Isaias	-7.13629	-46.9614	10.1288	2020-07-31	11:15:00	Nassau
Isaias	-7.87852	-51.6066	11.4216	2020-07-31	12:03:00	Nassau
Isaias	-8.93546	-61.4711	10.0126	2020-07-31	12:21:00	Nassau
Isaias	-7.9059	-52.9256	10.3216	2020-07-31	12:52:00	Nassau
Isaias	-8.01231	-53.9826	10.1159	2020-07-31	13:16:00	Nassau
Isaias	-8.52062	-58.5971	9.56785	2020-07-31	13:29:00	Nassau
Isaias	-7.87867	-53.7238	9.30557	2020-07-31	13:53:00	Nassau
Isaias	-6.31718	-40.6333	9.90414	2020-07-31	14:12:00	Nassau
Isaias	-5.24976	-33.0065	8.99157	2020-07-31	14:28:00	Nassau
Isaias	-5.33199	-33.422	9.23384	2020-07-31	15:37:00	Nassau
Isaias	-4.53941	-26.8079	9.50736	2020-07-31	16:18:00	Nassau
Isaias	-3.71583	-20.9718	8.75486	2020-07-31	23:03:00	Nassau
Irma	-1.29846	-10.0305	0.357195	2017-09-08	10:44:00	Nassau
Irma	-5.2469	-34.2274	7.74789	2017-09-09	01:44:00	Nassau
Irma	-4.12379	-24.4315	8.55883	2017-09-09	01:57:00	Nassau
Irma	-2.8389	-17.492	5.21923	2017-09-09	02:46:00	Nassau
Irma	0.962341	6.64716	-1.05157	2017-09-09	05:24:00	Nassau
Irma	-1.08375	-2.17081	6.49918	2017-09-12	15:18:00	Nassau
Irma	-2.17821	-7.5417	9.88401	2017-09-12	16:07:00	Nassau
María	-5.48749	-31.7155	12.1844	2017-09-26	12:54:00	Nassau
María	-5.71707	-33.6341	12.1025	2017-09-26	12:56:00	Nassau
María	-5.02796	-28.6766	11.5471	2017-09-26	12:59:00	Nassau
María	-5.08647	-30.9727	9.71908	2017-09-26	13:04:00	Nassau
María	-5.05219	-31.0022	9.41533	2017-09-26	13:09:00	Nassau
María	-4.87227	-27.5237	11.4545	2017-09-26	13:15:00	Nassau
María	-5.40461	-31.2077	12.0291	2017-09-26	13:19:00	Nassau
María	-5.52687	-32.4928	11.7222	2017-09-26	13:24:00	Nassau
María	-5.49418	-34.6413	9.31216	2017-09-26	13:30:00	Nassau
María	-5.99338	-37.361	10.586	2017-09-26	13:36:00	Nassau
María	-5.50241	-31.6482	12.3711	2017-09-26	13:41:00	Nassau
María	-4.55967	-24.5766	11.9008	2017-09-26	14:05:00	Nassau
María	-5.62534	-33.4005	11.6022	2017-09-26	14:24:00	Nassau
María	-7.05346	-44.8073	11.6204	2017-09-26	14:49:00	Nassau
María	-7.35182	-45.4483	13.3662	2017-09-26	14:32:00	Nassau
María	-5.55922	-32.7952	11.6786	2017-09-28	15:33:00	Nassau
María	-4.46704	-27.4947	8.24165	2017-09-29	10:00:00	Nassau
María	-4.47829	-24.9034	10.9229	2017-09-30	11:00:00	Nassau
Dorian	-3.93625	-18.4469	13.0431	2019-09-01	04:25:00	Nassau
Dorian	-3.98598	-19.5852	12.3026	2019-09-01	07:18:00	Nassau
Dorian	-2.22624	-8.31414	9.49578	2019-09-01	11:22:00	Nassau
Dorian	-2.13213	-6.73647	10.3206	2019-09-01	12:34:00	Nassau
Dorian	-2.06089	-6.63411	9.85303	2019-09-01	12:34:00	Nassau
Dorian	-1.64657	-4.93395	8.23861	2019-09-01	14:01:00	Nassau
Dorian	-3.03937	-15.288	9.02696	2019-09-01	16:24:00	Nassau
Dorian	-3.04016	-15.2704	9.05086	2019-09-01	21:22:00	Nassau
Dorian	-4.98895	-27.3871	12.5245	2019-09-01	22:27:00	Nassau
Dorian	-5.00362	-27.9979	12.031	2019-09-01	22:27:00	Nassau
Dorian	-4.73264	-25.7427	12.1185	2019-09-01	23:04:00	Nassau
Dorian	-4.56835	-25.4817	11.065	2019-09-01	23:46:00	Nassau
Dorian	-4.06972	-19.016	13.5417	2019-09-02	04:31:00	Nassau
Dorian	-3.98842	-18.7154	13.192	2019-09-02	04:31:00	Nassau
Dorian	-3.08778	-13.2543	11.4479	2019-09-02	08:07:00	Nassau
Dorian	-1.57448	-2.86513	9.73071	2019-09-02	09:05:00	Nassau
Dorian	-3.27378	-12.3666	13.8237	2019-09-02	10:38:00	Nassau
Dorian	-3.231	-11.5933	14.2547	2019-09-02	10:38:00	Nassau
Dorian	-3.72371	-16.5144	13.2753	2019-09-02	18:06:00	Nassau
Dorian	-3.63475	-14.1082	14.9698	2019-09-02	20:32:00	Nassau
Dorian	-2.2395	-5.42558	12.4904	2019-09-02	22:23:00	Nassau
Dorian	-2.6217	-5.6498	15.3238	2019-09-02	23:51:00	Nassau
Dorian	-2.62644	-5.5948	15.4167	2019-09-02	23:51:00	Nassau
Dorian	-3.8019	-17.8966	12.5186	2019-09-03	01:15:00	Nassau
Dorian	-3.22804	-13.0416	12.7827	2019-09-03	04:59:00	Nassau
Dorian	-6.65748	-39.5613	13.6985	2019-09-03	06:35:00	Nassau

## Sheet: Jamaica
StormID	d18O (‰)	d2H (‰)	dex (‰)	Date	Time	Site
Eta	-10.6138	-74.9023	10.0081	2020-11-03	09:00:00	Kingston
Eta	-8.3926	-54.5004	12.6404	2020-11-04	09:00:00	Kingston
Eta	-3.29611	-11.3346	15.0343	2020-11-07	09:00:00	Kingston
Eta	-7.31192	-43.7389	14.7565	2020-11-08	09:00:00	Kingston
Grace	-11.91	-87.18	8.11	2021-08-17 11:00:00	11:00:00	Kingston
Grace	-13.84	-99.28	11.46	2021-08-17 12:00:00	12:00:00	Kingston
Grace	-13.96	-99.72	11.92	2021-08-17 13:00:00	13:00:00	Kingston
Grace	-12.59	-88.73	12.01	2021-08-17 14:00:00	14:00:00	Kingston
Grace	-11.36	-82.07	8.81	2021-08-17 15:00:00	15:00:00	Kingston
Grace	-11.19	-79.22	10.3	2021-08-17 16:00:00	16:00:00	Kingston
Grace	-11.07	-77.35	11.21	2021-08-17 17:00:00	17:00:00	Kingston
Grace	-11.41	-80.64	10.64	2021-08-17 18:00:00	18:00:00	Kingston
Grace	-9.92	-71.67	7.71	2021-08-17 19:00:00	19:00:00	Kingston
Grace	-9.81	-70.7	7.77	2021-08-17 20:00:00	20:00:00	Kingston
Grace	-8.73	-65.03	4.84	2021-08-17 21:00:00	21:00:00	Kingston
Grace	-3.27	-24.41	1.77	2021-08-17 22:00:00	22:00:00	Kingston
Grace	-2.46	-17.32	2.35	2021-08-17 23:00:00	23:00:00	Kingston

## Sheet: México
StormID	d18O (‰)	d2H (‰)	dex (‰)	Date	Time	Site	Other Comments
Kay	-7.21	-52.8	4.88	2022-09-06	19:45:00	Cabo San Lucas, BC Sur
Kay	-5	-30.8	9.2	2022-09-07	09:55:00	Cabo San Lucas, BC Sur
Kay	-6.25	-48.7	1.3	2022-09-07	12:45:00	Cabo San Lucas, BC Sur
Kay	-2.07	-13	3.56	2022-09-07	19:20:00	Cabo San Lucas, BC Sur
Kay	-2.46	-14.3	5.38	2022-09-07	22:17:00	Cabo San Lucas, BC Sur
Grace	-8.75795	-48.4583	21.6053	2021-08-18	19:00:00	Cancún
Grace	-9.53642	-56.8844	19.407	2021-08-19	05:00:00	Cancún
Grace	-10.9753	-67.449	20.3537	2021-08-19	07:00:00	Cancún
Grace	-8.72234	-50.502	19.2767	2021-08-19	11:00:00	Cancún
Grace	-6.23756	-35.4595	14.441	2021-08-19	14:00:00	Cancún
Grace	-10.9093	-66.288	20.9865	2021-08-19	22:00:00	Cancún
Grace	-3.58907	-11.0552	17.6574	2021-08-31	07:00:00	Cancún
Olivia	-13.9	-96	15.2	1994-09-24	19:48:40	Convective	Eyewall
Olivia	-21	-146	22	1994-09-24	20:14:40	Convective	Eyewall
Olivia	-15.4	-106	17.2	1994-09-24	20:53:30	Convective	Eyewall
Olivia	-19.6	-148	8.8	1994-09-24	21:24:20	Convective	Rainband
Olivia	-20	-147	13.3	1994-09-24	21:56:40	Convective	Eyewall
Olivia	-16.8	-119	15.4	1994-09-24	22:26:55	Convective	Eyewall
Olivia	-16.9	-126	9.2	1994-09-25	21:41:35	Convective	Eyewall
Olivia	-24.4	-187	8.2	1994-09-25	22:07:15	Convective	Eyewall
Olivia	-16.1	-123	5.8	1994-09-25	22:52:45	Convective	Eyewall
Olivia	-25.4	-202	1.2	1994-09-25	23:17:40	Convective	Eyewall
Olivia	-3.8	-19	11.4	1994-09-26	02:59:00	Convective	Thunderstorm
Orlene	-6.5	-42.5	40	2022-02-10	18:37:00	Islas Marías, Nayarit
Orlene	-9.79	-68	40	2022-02-10	23:00:00	Islas Marías, Nayarit
Norma	-9.43	-61.6	13.84	2023-10-23	11:00:00	LA PAZ, Baja California
Norma	-9.55	-61.2	15.2	2023-10-23	14:00:00	LA PAZ, Baja California
Norma	-8.97	-60.2	11.56	2023-10-24	09:00:00	LA PAZ, Baja California
Norma	-9.17	-60.3	13.06	2023-10-24	13:00:00	LA PAZ, Baja California
Agatha	-7.81	-48.7	13.78	2022-05-31 10:15:00	10:15:00	Mapastepec, Chiapas
Agatha	-8.62	-53.6	15.36	2022-05-31 12:00:00	12:00:00	Mapastepec, Chiapas
Agatha	-9.53	-62.9	13.34	2022-05-31 14:00:00	14:00:00	Mapastepec, Chiapas
Agatha	-9.55	-64.4	12	2022-05-31 16:00:00	16:00:00	Mapastepec, Chiapas
Agatha	-9.44	-65.2	10.32	2022-06-01 08:00:00	08:00:00	Mapastepec, Chiapas
Agatha	-10.3	-69.3	13.1	2022-06-01 10:00:00	10:00:00	Mapastepec, Chiapas
Agatha	-9.34	-62.5	12.22	2022-06-01 16:00:00	16:00:00	Mapastepec, Chiapas
Grace	-6.91	-43.9	11.4	2021-08-20	20:00:00	Martínez de la Torre Veracruz
Grace	-8.68	-57.7	11.7	2021-08-20	22:00:00	Martínez de la Torre Veracruz
Grace	-10.76	-74.4	11.7	2021-08-20	23:00:00	Martínez de la Torre Veracruz
Grace	-17.15	-112.7	24.5	2021-08-20	00:00:00	Martínez de la Torre Veracruz
Grace	-19.49	-132.7	23.2	2021-08-21	01:00:00	Martínez de la Torre Veracruz
Grace	-18.57	-132.1	16.4	2021-08-21	02:00:00	Martínez de la Torre Veracruz
Grace	-17.03	-122.6	13.6	2021-08-21	03:00:00	Martínez de la Torre Veracruz
Grace	-10.43	-75.9	7.5	2021-08-21	04:00:00	Martínez de la Torre Veracruz
Grace	-8.72	-55.8	13.9	2021-08-21	05:00:00	Martínez de la Torre Veracruz
Grace	-6.5	-36.3	15.8	2021-08-21	06:00:00	Martínez de la Torre Veracruz
Grace	-6.48	-39	12.8	2021-08-21	07:00:00	Martínez de la Torre Veracruz
Grace	-4.39	-28.8	6.3	2021-08-21	08:00:00	Martínez de la Torre Veracruz
Grace	-4.93	-31.8	7.6	2021-08-21	09:00:00	Martínez de la Torre Veracruz
Grace	-3.66	-20.1	9.2	2021-08-21	10:00:00	Martínez de la Torre Veracruz
Grace	-12.51	-84.8	15.3	2021-08-21	11:00:00	Martínez de la Torre Veracruz
Olivia	-17	-122	14	1994-09-24	20:59:10	Mixed	Rainband
Olivia	-21.1	-154	14.8	1994-09-24	21:46:40	Mixed	Rainband
Olivia	-20.1	-147	13.8	1994-09-24	22:36:00	Mixed	Eyewall
Olivia	-20.5	-159	5	1994-09-25	20:32:10	Mixed	Eyewall
Olivia	-17.6	-133	7.8	1994-09-25	20:37:55	Mixed	Rainband
Olivia	-25.4	-192	11.2	1994-09-25	21:03:00	Mixed	Eyewall
Olivia	-20.8	-154	12.4	1994-09-25	21:08:10	Mixed	Eyewall
Olivia	-16.8	-127	7.4	1994-09-25	21:36:25	Mixed	Rainband
Olivia	-24.3			1994-09-25	22:04:55	Mixed	Rainband
Olivia	-19.8	-158	0.4	1994-09-25	23:45:40	Mixed	Eyewall
Agatha	-22.12	-171.7	5.26	2022-05-30 20:59:00		Puerto Ángel, Oaxaca
Agatha	-14.44	-102.8	12.72	2022-05-31 05:56:00	05:56:00	San Cristobal de las Casas, Chiapas
Agatha	-12.89	-92.9	10.22	2022-05-31 09:25:00	09:25:00	San Cristobal de las Casas, Chiapas
Agatha	-11.99	-82.2	13.72	2022-05-31 14:30:00	14:30:00	San Cristobal de las Casas, Chiapas
Agatha	-10.33	-69.1	13.54	2022-05-31 15:30:00	15:30:00	San Cristobal de las Casas, Chiapas
Agatha	-13.54	-94.3	14.02	2022-05-31 18:00:00	18:00:00	San Cristobal de las Casas, Chiapas
Agatha	-11.97	-80.3	15.46	2022-05-31 19:00:00	19:00:00	San Cristobal de las Casas, Chiapas
Agatha	-11.65	-78.4	14.8	2022-06-01 06:00:00	06:00:00	San Cristobal de las Casas, Chiapas
Agatha	-12.05	-81.6	14.8	2022-06-01 09:00:00	09:00:00	San Cristobal de las Casas, Chiapas
Agatha	-14.52	-101.7	14.46	2022-06-01 15:58:00	15:58:00	San Cristobal de las Casas, Chiapas
Agatha	-15.57	-110.1	14.46	2022-06-01 18:30:00	18:30:00	San Cristobal de las Casas, Chiapas
Olivia	-18.6	-128	20.8	1994-09-24	22:54:50	Stratiform	Eyewall
Olivia	-28.7			1994-09-25	20:26:05	Stratiform	Rainband
Olivia	-21.3	-157	13.4	1994-09-25	21:51:30	Stratiform	Rainband
Olivia	-26.1	-198	10.8	1994-09-25	22:59:30	Stratiform	Rainband
Olivia	-23.6	-189	-0.2	1994-09-26	00:10:30	Stratiform	Rainband
Agatha	-8.55	-61.5	6.9	2022-05-31 05:20:00	05:20:00	Suchiapa, Chiapas
Agatha	-10.78	-75.8	10.44	2022-05-31 08:14:00	08:14:00	Suchiapa, Chiapas
Agatha	-9.03	-61	11.24	2022-05-31 11:58:00	11:58:00	Suchiapa, Chiapas
Agatha	-8.83	-58.3	12.34	2022-05-31 14:51:00	14:51:00	Suchiapa, Chiapas
Agatha	-10.18	-68.8	12.64	2022-05-31 17:10:00	17:10:00	Suchiapa, Chiapas
Agatha	-9.95	-65.4	14.2	2022-06-01 04:26:00	04:26:00	Suchiapa, Chiapas
Agatha	-9.69	-68.1	9.42	2022-06-01 11:31:00	11:31:00	Suchiapa, Chiapas
Agatha	-11.85	-85.1	9.7	2022-06-01 17:45:00	17:45:00	Suchiapa, Chiapas
Agatha	-13.46	-93.1	14.58	2022-06-01 20:10:00	20:10:00	Suchiapa, Chiapas
Lidia	-16.12	-118.4	10.56	2023-10-10	16:00:00	TEPIC, Nayarit
Lidia	-12.46	-95.1	4.58	2023-10-10	18:00:00	TEPIC, Nayarit
Lidia	-15.3	-113.9	8.5	2023-10-10	20:00:00	TEPIC, Nayarit
Lidia	-17.14	-133.3	3.82	2023-10-10	22:00:00	TEPIC, Nayarit
Sergio	-7.9	-44.8	18.4	2018-11-14	08:00:00	Hermosillo
Sergio	-8.7	-53.8	15.8	2018-11-10	08:00:00	Hermosillo
Sergio	-10.1	-64.2	16.6	2018-11-13	08:00:00	Hermosillo
Sergio	-11.5	-76.6	15.4	2018-11-13	08:00:00	Hermosillo
Sergio	-10.2	-69.2	12.4	2018-11-13	08:00:00	Hermosillo
Sergio	-11.8	-78.5	15.9	2018-11-13	08:00:00	Hermosillo
Sergio	-8.6	-56.9	11.9	2018-11-10	08:00:00	Hermosillo

## Sheet: Honduras
StormID	d18O (‰)	d2H (‰)	dex (‰)	Date	Time	Site
Eta	-14.7375	-101.77	16.1307	2020-11-04	00:00:00	Catacamas
Eta	-4.19867	-16.294	17.2954	2020-11-03	00:05:00	Catacamas
Eta	-10.216	-67.5497	14.1781	2020-11-06	00:05:00	Catacamas
Iota	-12.1575	-87.0744	10.1853	2020-11-18	00:40:00	Catacamas
Eta	-14.2827	-98.0882	16.1737	2020-11-04	01:10:00	Catacamas
Eta	-15.6264	-108.655	16.3559	2020-11-04	02:10:00	Catacamas
Eta	-16.8561	-119.671	15.1772	2020-11-04	06:10:00	Catacamas
Eta	-9.30225	-61.2121	13.2059	2020-11-05	06:15:00	Catacamas
Eta	-6.00213	-32.0104	16.0066	2020-11-03	06:20:00	Catacamas
Eta	-17.2811	-122.686	15.5633	2020-11-04	07:00:00	Catacamas
Iota	-10.9062	-75.2085	12.0409	2020-11-17	08:30:00	Catacamas
Eta	-5.59777	-28.3794	16.4028	2020-11-03	09:00:00	Catacamas
Iota	-5.10934	-32.1969	8.67781	2020-11-21	09:00:00	Catacamas
Eta	-15.9368	-112.929	14.5646	2020-11-04	09:10:00	Catacamas
Eta	-8.36381	-57.3672	9.54324	2020-11-06	09:51:00	Catacamas
Eta	-1.27837	-2.43948	7.78747	2020-11-02	10:00:00	Catacamas
Iota	-11.1193	-79.3706	9.58364	2020-11-18	10:00:00	Catacamas
Eta	-6.44033	-36.3233	15.1994	2020-11-03	10:10:00	Catacamas
Eta	-14.5122	-106.21	9.88704	2020-11-04	10:10:00	Catacamas
Bonnie	-4.11	-24.98	7.9	2022-07-03	10:30:00	Catacamas
Eta	-13.7197	-99.0248	10.7331	2020-11-04	11:10:00	Catacamas
Iota	-4.59838	-26.2478	10.5392	2020-11-15	11:20:00	Catacamas
Eta	-1.06343	-3.28851	5.2189	2020-11-02	12:00:00	Catacamas
Eta	-5.26402	-28.634	13.4782	2020-11-03	12:10:00	Catacamas
Iota	-6.22641	-43.0598	6.75148	2020-11-21	12:30:00	Catacamas
Iota	-18.3608	-138.778	8.10832	2020-11-17	14:00:00	Catacamas
Eta	-13.5307	-98.1473	10.0986	2020-11-04	14:06:00	Catacamas
Eta	-0.57341	0.211329	4.79861	2020-11-02	14:20:00	Catacamas
Iota	-4.86123	-30.0201	8.8698	2020-11-22	15:00:00	Catacamas
Eta	-17.7105	-128.566	13.1184	2020-11-07	15:20:00	Catacamas
Eta	-7.63166	-46.0938	14.9595	2020-11-03	15:50:00	Catacamas
Bonnie	-9.97	-72.99	6.77	2022-07-02	16:00:00	Catacamas
Iota	-16.9734	-120.335	15.4518	2020-11-17	16:00:00	Catacamas
Iota	-19.3909	-140.119	15.0078	2020-11-17	16:05:00	Catacamas
Iota	-3.66252	-19.522	9.77821	2020-11-16	17:00:00	Catacamas
Eta	-8.36082	-59.2913	7.59525	2020-11-05	17:05:00	Catacamas
Iota	-18.2954	-131.114	15.2492	2020-11-17	17:08:00	Catacamas
Iota	-8.26142	-55.5767	10.5147	2020-11-18	17:13:00	Catacamas
Iota	-9.79095	-67.7439	10.5838	2020-11-19	17:20:00	Catacamas
Eta	-13.3158	-98.3641	8.16255	2020-11-04	17:40:00	Catacamas
Eta	-7.18619	-42.6389	14.8506	2020-11-03	18:00:00	Catacamas
Eta	-3.59571	-13.563	15.2026	2020-11-02	18:03:00	Catacamas
Eta	-17.2259	-126.278	11.5289	2020-11-07	18:21:00	Catacamas
Iota	-3.29914	-20.6505	5.74266	2020-11-15	18:30:00	Catacamas
Eta	-13.2934	-94.7756	11.572	2020-11-04	19:10:00	Catacamas
Eta	-8.07889	-56.5386	8.0925	2020-11-05	19:24:00	Catacamas
Eta	-8.49027	-53.4306	14.4915	2020-11-03	19:25:00	Catacamas
Iota	-18.3807	-131.714	15.3314	2020-11-17	19:25:00	Catacamas
Eta	-9.23118	-58.4256	15.4239	2020-11-03	20:07:00	Catacamas
Eta	-12.2858	-85.4034	12.8833	2020-11-04	20:10:00	Catacamas
Eta	-3.87962	-14.3826	16.6544	2020-11-02	20:20:00	Catacamas
Eta	-11.9757	-79.9818	15.8241	2020-11-03	21:10:00	Catacamas
Eta	-11.231	-77.4755	12.3726	2020-11-04	21:18:00	Catacamas
Eta	-13.9073	-95.478	15.7807	2020-11-03	22:05:00	Catacamas
Iota	-6.3527	-40.5599	10.2617	2020-11-16	22:12:00	Catacamas
Eta	-3.77567	-13.7499	16.4555	2020-11-02	22:15:00	Catacamas
Eta	-14.6116	-101.38	15.5131	2020-11-03	23:00:00	Catacamas
Eta	-10.5534	-71.9589	12.4682	2020-11-04	23:00:00	Catacamas
Iota	-14.9722	-107.583	12.1944	2020-11-17	23:00:00	Catacamas
Eta	-12.28	-83.23	15.04	2020-11-05	00:00:00	Ceiba
Iota	-10.05	-67.58	12.79	2020-11-18	01:00:00	Ceiba
Eta	-3.38	-12.67	14.34	2020-11-02	03:00:00	Ceiba
Eta	-2.88	-8.21	14.84	2020-11-02	05:00:00	Ceiba
Eta	-1.55	1.34	13.74	2020-11-03	06:00:00	Ceiba
Eta	-11.92	-80.51	14.81	2020-11-05	06:00:00	Ceiba
Iota	-9.18	-60.24	13.23	2020-11-18	06:00:00	Ceiba
Eta	-3.54	-12.95	15.39	2020-11-02	07:00:00	Ceiba
Julia	-4.91	-25.77	13.51	2022-09-10	08:00:00	Ceiba
Julia	-11.89	-89.61	5.51	2022-10-10	08:00:00	Ceiba
Bonnie	-4.7	-29.52	8.08	2022-03-07	09:00:00	Ceiba
Eta	-3.06	-7.66	16.8	2020-11-02	09:00:00	Ceiba
Iota	-3.82	-18.19	12.41	2020-11-16	09:00:00	Ceiba
Iota	-9.44	-63.53	11.95	2020-11-17	09:00:00	Ceiba
Iota	-5.58	-34.85	9.81	2020-11-17	09:30:00	Ceiba
Eta	-12.01	-78.91	17.19	2020-11-04	10:00:00	Ceiba
Julia	-8.07	-55.7	8.86	2022-09-10	10:00:00	Ceiba
Iota	-2.28	-4.73	13.5	2020-11-16	10:20:00	Ceiba
Eta	-1.8	-0.35	14.08	2020-11-02	11:00:00	Ceiba
Iota	-8.8	-58.28	12.11	2020-11-17	11:00:00	Ceiba
Bonnie	-2.15	-9.14	8.06	2022-02-07	11:30:00	Ceiba
Iota	-8.43	-51.97	15.49	2020-11-17	11:30:00	Ceiba
Eta	-12.31	-82.17	16.34	2020-11-04	12:00:00	Ceiba
Eta	-7.54	-49.29	10.99	2020-11-06	12:00:00	Ceiba
Iota	-8.96	-57.39	14.32	2020-11-17	12:00:00	Ceiba
Iota	-8.85	-54.02	16.78	2020-11-17	13:00:00	Ceiba
Iota	-9.85	-65.02	13.78	2020-11-17	13:30:00	Ceiba
Eta	-1.07	4.06	12.64	2020-11-03	14:00:00	Ceiba
Eta	-11.49	-75.18	16.72	2020-11-04	14:00:00	Ceiba
Iota	-0.64	5.71	10.83	2020-11-16	14:00:00	Ceiba
Julia	-9.52	-71.19	4.97	2022-09-10	14:00:00	Ceiba
Nana	1.35	11.07	0.29	2020-09-02	14:00:00	Ceiba
Iota	-10.84	-73.58	13.13	2020-11-17	15:00:00	Ceiba
Eta	-1.5	2.06	14.06	2020-11-03	16:00:00	Ceiba
Eta	-12.59	-84.59	16.12	2020-11-04	16:00:00	Ceiba
Iota	-1.48	2.81	14.68	2020-11-16	17:00:00	Ceiba
Iota	-11.93	-79.95	15.45	2020-11-17	17:00:00	Ceiba
Eta	-2.18	-2.59	14.87	2020-11-03	18:00:00	Ceiba
Eta	-13.89	-97.07	14.02	2020-11-04	18:00:00	Ceiba
Iota	-8.4	-53.65	13.59	2020-11-17	19:00:00	Ceiba
Nana	-1.92	-9.48	5.91	2020-09-02	19:00:00	Ceiba
Eta	-4.7	-21.65	15.95	2020-11-03	20:00:00	Ceiba
Eta	-10.5	-70.16	13.82	2020-11-04	20:00:00	Ceiba
Iota	-8.41	-51.96	15.29	2020-11-17	21:00:00	Ceiba
Nana	-4.69	-37.53	-0.03	2020-09-02	21:00:00	Ceiba
Eta	-6.38	-34.07	16.96	2020-11-03	22:00:00	Ceiba
Eta	-10.47	-69.63	14.09	2020-11-04	22:00:00	Ceiba
Eta	-3.28	-10.36	15.91	2020-11-03	23:00:00	Ceiba
Iota	-7.79	-47.36	14.98	2020-11-17	23:00:00	Ceiba
Nana	-8.17	-71.13	-5.74	2020-09-02	23:00:00	Ceiba
Eta	-4.31116	-19.8683	14.621	2020-11-03	16:00:00	Cerro de Hula
Eta	-13.8553	-93.1935	17.649	2020-11-04	16:00:00	Cerro de Hula
Eta	-11.3305	-75.9121	14.7322	2020-11-07	16:00:00	Cerro de Hula
Eta	-14.3724	-102.406	12.5727	2020-11-08	16:00:00	Cerro de Hula
Iota	-17.0641	-126.432	10.0802	2020-11-17	16:30:00	Cerro de Hula
Iota	-12.4333	-90.4763	8.98984	2020-11-19	16:30:00	Cerro de Hula
Iota	-20.3229	-147.969	14.6136	2020-11-18	16:40:00	Cerro de Hula
Eta	-10.3785	-68.3048	14.7231	2020-11-06	16:45:00	Cerro de Hula
Eta	-19.7839	-139.332	18.9383	2020-11-05	17:00:00	Cerro de Hula
Eta	-0.532275	-5.85684	-1.59864	2020-11-04	09:00:00	Choluteca
Eta	-8.84235	-64.6313	6.1075	2020-11-05	09:00:00	Choluteca
Iota	-8.17147	-55.4183	9.9535	2020-11-18	09:10:00	Choluteca
Eta	-6.15025	-41.5429	7.6591	2020-11-06	10:05:00	Choluteca
Julia	-8.68	-60.16	9.28	2022-10-10	10:25:00	Choluteca
Eta	-6.26084	-42.0801	8.00659	2020-11-06	11:55:00	Choluteca
Iota	-1.53703	-8.37132	3.92491	2020-11-17	15:30:00	Choluteca
Eta	-6.0648	-40.5567	7.96167	2020-11-06	16:50:00	Choluteca
Eta	-5.43339	-40.3684	3.09879	2020-11-04	17:16:00	Choluteca
Eta	-7.13462	-50.4254	6.65158	2020-11-04	19:11:00	Choluteca
Bonnie	-7.64	-52.87	8.25	2022-07-03	19:27:00	Choluteca
Bonnie	-8.39	-64.33	2.79	2022-07-02	19:49:00	Choluteca
Eta	-8.169	-56.8844	8.46763	2020-11-05	20:30:00	Choluteca
Iota	-15.9234	-114.754	12.6332	2020-11-17	03:00:00	Las Vegas, Sta Barbara
Iota	-11.5636	-75.2618	17.2469	2020-11-18	03:00:00	Las Vegas, Sta Barbara
Eta	-17.8898	-128.723	14.3952	2020-11-04	03:20:00	Las Vegas, Sta Barbara
Iota	-3.4956	-18.9422	9.02255	2020-11-16	06:30:00	Las Vegas, Sta Barbara
Iota	-15.3124	-108.173	14.3264	2020-11-17	07:00:00	Las Vegas, Sta Barbara
Iota	-11.1791	-68.9792	20.4534	2020-11-19	07:00:00	Las Vegas, Sta Barbara
Iota	-14.2324	-95.0577	18.8018	2020-11-18	11:00:00	Las Vegas, Sta Barbara
Eta	-7.9329	-54.1146	9.34866	2020-11-04	11:20:00	Las Vegas, Sta Barbara
Eta	-7.03942	-48.7111	7.60431	2020-11-08	11:20:00	Las Vegas, Sta Barbara
Iota	-9.65575	-63.9476	13.2983	2020-11-17	11:20:00	Las Vegas, Sta Barbara
Iota	-13.751	-93.7901	16.2178	2020-11-17	15:00:00	Las Vegas, Sta Barbara
Eta	-14.5919	-109.064	7.67115	2020-11-04	15:20:00	Las Vegas, Sta Barbara
Eta	-16.0868	-117.628	11.0667	2020-11-05	15:20:00	Las Vegas, Sta Barbara
Eta	-16.0936	-122.513	6.23613	2020-11-06	15:20:00	Las Vegas, Sta Barbara
Eta	-13.331	-101.179	5.469	2020-11-07	15:20:00	Las Vegas, Sta Barbara
Eta	-6.51248	-40.3397	11.7602	2020-11-08	15:20:00	Las Vegas, Sta Barbara
Iota	-16.7346	-117.064	16.813	2020-11-17	19:00:00	Las Vegas, Sta Barbara
Iota	-15.444	-101.544	22.0082	2020-11-18	19:00:00	Las Vegas, Sta Barbara
Eta	-15.879	-122.601	4.43084	2020-11-04	19:20:00	Las Vegas, Sta Barbara
Iota	-15.8859	-109.764	17.3229	2020-11-17	23:00:00	Las Vegas, Sta Barbara
Iota	-13.0675	-83.4623	21.0779	2020-11-18	23:00:00	Las Vegas, Sta Barbara
Eta	-17.0193	-127.345	8.80929	2020-11-04	23:20:00	Las Vegas, Sta Barbara
Eta	-12.6607	-91.344	9.94146	2020-11-07	23:20:00	Las Vegas, Sta Barbara
Eta	-5.10166	-30.402	10.4113	2020-11-04	10:00:00	Moroceli
Eta	-16.8951	-120.959	14.2021	2020-11-05	10:00:00	Moroceli
Iota	-17.3381	-125.019	13.6856	2020-11-17	10:00:00	Moroceli
Iota	-10.2639	-71.1791	10.9318	2020-11-18	10:00:00	Moroceli
Iota	-8.39147	-59.4311	7.70065	2020-11-19	10:00:00	Moroceli
Iota	-8.25599	-59.1563	6.89164	2020-11-20	11:00:00	Moroceli
Eta	-10.5044	-68.8913	15.1435	2020-11-06	15:00:00	Moroceli
Eta	-16.592	-117.755	14.9808	2020-11-07	15:00:00	Moroceli
Eta	-17.5665	-125.058	15.4741	2020-11-05	06:00:00	Ocotepeque
Eta	-16.3123	-111.65	18.8482	2020-11-06	06:00:00	Ocotepeque
Bonnie	-8.33	-53.78	12.86	2022-07-02	07:40:00	Ocotepeque
Eta	-1.95329	-2.59775	13.0286	2020-11-04	10:00:00	Ocotepeque
Eta	-17.8542	-124.561	18.2727	2020-11-05	10:00:00	Ocotepeque
Eta	-5.54585	-32.9298	11.437	2020-11-04	14:00:00	Ocotepeque
Eta	-18.1542	-127.204	18.0295	2020-11-05	14:00:00	Ocotepeque
Eta	-15.8664	-108.755	18.176	2020-11-06	14:00:00	Ocotepeque
Bonnie	-11.73	-84.4	9.44	2022-07-03	14:20:00	Ocotepeque
Iota	-3.50977	-14.6246	13.4536	2020-11-16	16:00:00	Ocotepeque
Iota	-3.02443	-10.4173	13.7781	2020-11-17	16:00:00	Ocotepeque
Iota	-14.2209	-101.564	12.2031	2020-11-18	16:00:00	Ocotepeque
Eta	-9.36163	-63.3251	11.568	2020-11-04	18:00:00	Ocotepeque
Eta	-17.8451	-122.005	20.7554	2020-11-05	18:00:00	Ocotepeque
Eta	-19.0724	-138.552	14.0268	2020-11-06	18:00:00	Ocotepeque
Eta	-2.92733	-10.5774	12.8412	2020-11-03	06:00:00	San Pedro Sula
Eta	-2.84916	-5.63369	17.1596	2020-11-04	06:00:00	San Pedro Sula
Eta	-12.2819	-82.5409	15.7143	2020-11-05	06:00:00	San Pedro Sula
Iota	-6.60648	-52.9062	-0.0543375	2020-11-18	06:00:00	San Pedro Sula
Iota	-2.21498	-4.25098	13.4689	2020-11-17	06:00:00	San Pedro Sula
Iota	-12.3346	-84.9371	13.7393	2020-11-18	06:00:00	San Pedro Sula
Iota	-1.9704	-6.7651	8.99812	2020-11-19	06:00:00	San Pedro Sula
Eta	-4.63667	-22.481	14.6124	2020-11-02	07:00:00	San Pedro Sula
Eta	-3.10521	-7.08952	17.7522	2020-11-04	07:00:00	San Pedro Sula
Eta	-4.05963	-14.7828	17.6942	2020-11-04	08:00:00	San Pedro Sula
Eta	-12.0851	-82.68	14.0005	2020-11-05	08:00:00	San Pedro Sula
Iota	-6.76414	-45.4863	8.62686	2020-11-17	08:00:00	San Pedro Sula
Iota	-6.53441	-49.2693	3.00601	2020-11-21	08:00:00	San Pedro Sula
Eta	-8.35549	-50.4233	16.4207	2020-11-04	10:00:00	San Pedro Sula
Iota	-7.49511	-44.175	15.7859	2020-11-17	10:00:00	San Pedro Sula
Iota	-7.17175	-45.4402	11.9337	2020-11-17	10:00:00	San Pedro Sula
Iota	-10.0882	-68.6401	12.0651	2020-11-18	10:00:00	San Pedro Sula
Eta	-1.12112	1.23887	10.2078	2020-11-03	11:00:00	San Pedro Sula
Eta	-9.17023	-58.4763	14.8856	2020-11-04	11:00:00	San Pedro Sula
Eta	-11.6596	-80.3612	12.9155	2020-11-04	12:00:00	San Pedro Sula
Iota	-0.30213	1.36066	3.77771	2020-11-16	12:00:00	San Pedro Sula
Iota	-6.54695	-41.1642	11.2114	2020-11-17	12:00:00	San Pedro Sula
Iota	-6.59214	-41.6336	11.1035	2020-11-17	13:00:00	San Pedro Sula
Iota	-7.22864	-42.1982	15.6309	2020-11-17	14:00:00	San Pedro Sula
Eta	-12.1	-83.8289	12.9715	2020-11-04	14:00:00	San Pedro Sula
Eta	-14.5154	-103.515	12.6078	2020-11-06	14:00:00	San Pedro Sula
Iota	-10.8898	-72.9943	14.1237	2020-11-17	16:00:00	San Pedro Sula
Iota	-10.1475	-70.7649	10.4152	2020-11-17	17:00:00	San Pedro Sula
Eta	-1.87748	0.773404	15.7932	2020-11-03	18:00:00	San Pedro Sula
Eta	-13.7336	-97.5306	12.3381	2020-11-04	18:00:00	San Pedro Sula
Eta	-14.0909	-100.973	11.7543	2020-11-04	18:00:00	San Pedro Sula
Eta	-17.564	-123.74	16.7727	2020-11-06	18:00:00	San Pedro Sula
Iota	-11.3143	-79.7208	10.7934	2020-11-17	18:00:00	San Pedro Sula
Iota	-10.6942	-76.4958	9.05753	2020-11-17	20:00:00	San Pedro Sula
Eta	-15.3163	-107.665	14.8649	2020-11-04	20:00:00	San Pedro Sula
Eta	-13.0842	-88.9497	15.7239	2020-11-05	20:00:00	San Pedro Sula
Iota	-10.4765	-72.3207	11.4915	2020-11-17	20:00:00	San Pedro Sula
Iota	-0.39084	7.33021	10.4569	2020-11-16	20:00:00	San Pedro Sula
Eta	-15.0175	-105.405	14.7351	2020-11-04	21:00:00	San Pedro Sula
Eta	-11.62	-78.7089	14.251	2020-11-04	22:00:00	San Pedro Sula
Eta	-7.34627	-45.1634	13.6068	2020-11-05	22:00:00	San Pedro Sula
Iota	-8.95596	-58.4283	13.2194	2020-11-18	22:00:00	San Pedro Sula
Iota	-3.04945	-12.2478	12.1477	2020-11-19	22:00:00	San Pedro Sula
Iota	-4.42865	-26.4276	9.00157	2020-11-20	22:00:00	San Pedro Sula
Iota	-7.15648	-49.3384	7.91343	2020-11-21	22:00:00	San Pedro Sula
Iota	-12.2866	-84.4684	13.8247	2020-11-17	22:00:00	San Pedro Sula
Eta	-4.62	-19.47	17.46	2020-11-04	00:13:00	Tegucigalpa
Julia	-17.16	-131.8	5.48	2022-10-10	00:18:00	Tegucigalpa
Iota	-11.43	-81.71	9.71	2020-11-18	00:20:00	Tegucigalpa
Julia	-17.79	-132.92	9.4	2022-10-10	01:18:00	Tegucigalpa
Eta	-7.03	-38.25	17.95	2020-11-04	02:13:00	Tegucigalpa
Julia	-17.58	-132.28	8.36	2022-10-10	02:18:00	Tegucigalpa
Eta	-10.4	-66.44	16.79	2020-11-04	04:13:00	Tegucigalpa
Julia	-17.17	-128.26	9.1	2022-10-10	05:30:00	Tegucigalpa
Iota	-6.46	-45.47	6.25	2020-11-17	06:20:00	Tegucigalpa
Julia	-16.67	-127.38	5.98	2022-10-10	06:30:00	Tegucigalpa
Iota	-12.67	-89.77	11.57	2020-11-18	07:00:00	Tegucigalpa
Eta	-11.99	-78.59	17.29	2020-11-04	07:20:00	Tegucigalpa
Julia	-16	-120.79	7.21	2022-10-10	07:30:00	Tegucigalpa
Julia	-5.58	-33.91	10.73	2022-10-09	07:40:00	Tegucigalpa
Julia	-7.53	-50.49	9.75	2022-10-09	07:40:00	Tegucigalpa
Bonnie	-0.06	7.69	8.17	2022-02-07	07:45:00	Tegucigalpa
Bonnie	-12.44	-95.13	4.39	2022-03-07	08:00:00	Tegucigalpa
Iota	-11.73	-84.78	9.02	2020-11-17	08:20:00	Tegucigalpa
Julia	-15.27	-119.52	2.64	2022-10-10	08:30:00	Tegucigalpa
Julia	-18.25	-138.66	7.34	2022-10-10	09:10:00	Tegucigalpa
Julia	-12.76	-104.08	-2	2022-10-10	09:11:00	Tegucigalpa
Eta	-13.39	-91.32	15.81	2020-11-04	09:20:00	Tegucigalpa
Iota	-13.05	-93.25	11.11	2020-11-17	10:20:00	Tegucigalpa
Julia	-7.58	-51.97	8.67	2022-10-09	10:33:00	Tegucigalpa
Eta	-14.11	-96.97	15.87	2020-11-04	11:20:00	Tegucigalpa
Julia	-8.04	-58.31	6.01	2022-10-09	11:50:00	Tegucigalpa
Julia	-8.26	-60.75	5.33	2022-10-09	12:16:00	Tegucigalpa
Iota	-13.03	-92.68	11.53	2020-11-17	12:20:00	Tegucigalpa
Eta	-15.55	-107.76	16.61	2020-11-04	13:20:00	Tegucigalpa
Julia	-10.48	-77.1	6.74	2022-10-09	13:42:00	Tegucigalpa
Iota	-16.53	-118.73	13.5	2020-11-17	14:20:00	Tegucigalpa
Eta	-17.53	-121.51	18.73	2020-11-04	15:20:00	Tegucigalpa
Julia	-9.56	-70.64	5.84	2022-10-09	15:24:00	Tegucigalpa
Iota	-19.98	-142.97	16.84	2020-11-17	16:20:00	Tegucigalpa
Julia	-17.58	-137.13	3.51	2022-10-09	17:04:00	Tegucigalpa
Julia	-19.3	-149.15	5.25	2022-10-09	17:18:00	Tegucigalpa
Eta	-18.28	-128.13	18.12	2020-11-04	17:20:00	Tegucigalpa
Julia	-21.43	-163.9	7.54	2022-10-09	18:18:00	Tegucigalpa
Iota	-21.73	-155.31	18.49	2020-11-17	18:20:00	Tegucigalpa
Julia	-19.98	-153.18	6.66	2022-10-09	19:19:00	Tegucigalpa
Eta	-18.92	-133.28	18.06	2020-11-04	19:20:00	Tegucigalpa
Julia	-18.77	-142.73	7.43	2022-10-09	20:19:00	Tegucigalpa
Iota	-21.31	-150.53	19.92	2020-11-17	20:20:00	Tegucigalpa
Iota	-13.92	-92.6	18.76	2020-11-18	21:10:00	Tegucigalpa
Julia	-17.74	-135.63	6.29	2022-10-09	21:18:00	Tegucigalpa
Eta	-19.22	-132.43	21.37	2020-11-04	21:20:00	Tegucigalpa
Eta	-4.17	-16.62	16.71	2020-11-03	22:13:00	Tegucigalpa
Julia	-17.19	-132.22	5.3	2022-10-09	22:18:00	Tegucigalpa
Iota	-19.03	-133	19.2	2020-11-17	22:20:00	Tegucigalpa
Julia	-17.5	-134.04	5.96	2022-10-09	23:18:00	Tegucigalpa
Eta	-18.35	-126.84	19.97	2020-11-04	23:20:00	Tegucigalpa
Eta	-12.3634	-76.6935	22.2135	2020-11-03	17:40:00	Roatan
Eta	-5.09852	-19.2802	21.508	2020-11-03	00:00:00	Roatan
Eta	-9.43634	-55.463	20.0278	2020-11-03	16:00:00	Roatan
Eta	-8.37805	-50.1022	16.9222	2020-11-04	20:00:00	Roatan
Eta	-10.6202	-65.6069	19.3546	2020-11-04	07:00:00	Roatan
Eta	-10.3454	-67.7959	14.967	2020-11-07	23:00:00	Roatan
Iota	-0.096533	9.93322	10.7055	2020-11-16	10:20:00	Roatan
Iota	-5.16699	-26.8585	14.4774	2020-11-17	07:00:00	Roatan
Iota	-3.28815	-16.1329	10.1723	2020-11-17	00:00:00	Roatan
Iota	-6.55221	-42.9227	9.49493	2020-11-17	06:00:00	Roatan
Iota	-8.24441	-54.3972	11.5581	2020-11-17	12:00:00	Roatan
Iota	-6.01839	-36.2671	11.88	2020-11-18	18:00:00	Roatan
Iota	-2.78352	-12.8647	9.40344	2020-11-20	00:00:00	Roatan

## Sheet: Trinidad&Tobago
StormID	d18O (‰)	d2H (‰)	dex (‰)	Date	Time	Site
Ian	-6.06466	-37.5047	11.0126	2022-09-22		Trinidad and Tobago
Ian	-8.56528	-55.9875	12.5348	2022-09-22		Trinidad and Tobago
Julia	-8.74243	-56.4678	13.4716	2022-10-06		Trinidad and Tobago
Julia	-8.46815	-54.1102	13.635	2022-10-06		Trinidad and Tobago

## Sheet: Nicaragua
StormID	d18O (‰)	d2H (‰)	dex (‰)	Date	Time	Site
Eta	-7.2	-48.3	9.3	2020-10-26	08:40:00	Managua
Eta	-7.04	-46.7	9.62	2020-10-26	08:07:00	Managua
Eta	-6.98	-49.8	6.04	2020-10-26	08:26:00	Managua
Eta	-2.02	-14.7	1.46	2020-11-03	08:00:00	Managua
Eta	-1.09	-3.6	5.12	2020-11-03	11:00:00	Managua
Eta	-1.76	-6.3	7.78	2020-11-03	12:00:00	Managua
Eta	-1.7	-6.6	7	2020-11-03	13:00:00	Managua
Eta	-1.07	-2.4	6.16	2020-11-03	14:00:00	Managua
Eta	-1.04	-2.1	6.22	2020-11-03	15:00:00	Managua
Eta	-1.84	-6.1	8.62	2020-11-03	16:00:00	Managua
Eta	-1.88	-5.4	9.64	2020-11-03	17:00:00	Managua
Eta	-1.64	-3.7	9.42	2020-11-03	18:00:00	Managua
Eta	-1.87	-3.1	11.86	2020-11-03	19:00:00	Managua
Eta	-1.67	-2.9	10.46	2020-11-03	20:00:00	Managua
Eta	-1.59	-3.3	9.42	2020-11-03	21:00:00	Managua
Eta	-2.32	-8.7	9.86	2020-11-03	22:00:00	Managua
Eta	-1.61	-3.2	9.68	2020-11-03	23:00:00	Managua
Eta	-1.66	-3.1	10.18	2020-11-04	00:00:00	Managua
Eta	-1.84	-4.4	10.32	2020-11-04	01:00:00	Managua
Eta	-2.06	-5	11.48	2020-11-04	02:00:00	Managua
Eta	-2.06	-4.3	12.18	2020-11-04	03:00:00	Managua
Eta	-2.15	-4.8	12.4	2020-11-04	04:00:00	Managua
Eta	-1.52	-1.5	10.66	2020-11-04	05:00:00	Managua
Eta	-1.36	-1.2	9.68	2020-11-04	06:00:00	Managua
Eta	-1.83	-6.2	8.44	2020-11-04	07:00:00	Managua
Eta	-2.05	-4.9	11.5	2020-11-04	08:00:00	Managua
Eta	-2.49	-8.2	11.72	2020-11-04	09:00:00	Managua
Eta	-2.51	-7.3	12.78	2020-11-04	10:00:00	Managua
Eta	-0.89	2.8	9.92	2020-11-04	11:00:00	Managua
Eta	-0.34	5.3	8.02	2020-11-04	12:00:00	Managua
Eta	-0.51	5	9.08	2020-11-04	13:00:00	Managua
Eta	-3.13	-11.5	13.54	2020-11-04	14:00:00	Managua
Eta	-2.23	-3.8	14.04	2020-11-04	15:00:00	Managua
Eta	-1.74	0	13.92	2020-11-04	16:00:00	Managua
Eta	-10.38	-71.4	11.64	2020-11-05	08:00:00	Managua
Eta	-9.5	-63.9	12.1	2020-11-05	09:00:00	Managua
Eta	-8.86	-59	11.88	2020-11-05	10:00:00	Managua
Eta	-8.33	-53.9	12.74	2020-11-05	11:00:00	Managua
Eta	-7.8	-49.4	13	2020-11-05	12:00:00	Managua
Eta	-7.19	-47.6	9.92	2020-11-05	13:00:00	Managua
Eta	-7.33	-48.2	10.44	2020-11-06	08:00:00	Managua
Eta	-5.31	-31.9	10.58	2020-11-06	09:00:00	Managua
Eta	-5.28	-31.8	10.44	2020-11-06	10:00:00	Managua
Eta	-5.93	-35.6	11.84	2020-11-06	11:00:00	Managua
Eta	-6.7	-41.9	11.7	2020-11-06	12:00:00	Managua
Eta	-6.62	-42	10.96	2020-11-06	13:00:00	Managua
Eta	-6.6	-46.6	6.2	2020-11-06	14:00:00	Managua
Eta	-6.91	-49.2	6.08	2020-11-06	15:00:00	Managua
Eta	-6.61	-46.5	6.38	2020-11-06	16:00:00	Managua
Eta	-2.38	-18.8	0.24	2020-11-07	08:00:00	Managua
Eta	-5.41	-33.2	10.08	2020-11-09	06:00:00	Managua
Eta	-5.18	-30.6	10.84	2020-11-09	08:00:00	Managua
Eta	-4.27	-24.1	10.06	2020-11-10	08:00:00	Managua
Eta	-4.07	-20.6	11.96	2020-11-11	08:00:00	Managua
Eta	-2.69	-14.5	7.02	2020-11-13	08:00:00	Managua
Iota	-2.3	-10	8.4	2020-11-16	08:00:00	Managua
Iota	-3.9	-24.4	6.8	2020-11-17	08:00:00	Managua
Iota	-6.02	-44.2	3.96	2020-11-17	09:00:00	Managua
Iota	-7.13	-52.3	4.74	2020-11-17	10:00:00	Managua
Iota	-6.92	-49.5	5.86	2020-11-17	11:00:00	Managua
Iota	-6.98	-49.3	6.54	2020-11-17	12:00:00	Managua
Iota	-8.69	-61.9	7.62	2020-11-17	13:00:00	Managua
Iota	-10.44	-77.1	6.42	2020-11-17	14:00:00	Managua
Iota	-10.99	-83.3	4.62	2020-11-17	15:00:00	Managua
Iota	-13.45	-98.8	8.8	2020-11-18	08:00:00	Managua
Iota	-7.67	-56.8	4.56	2020-11-19	08:00:00	Managua
Iota	-5.06	-29	11.48	2020-11-23	08:00:00	Managua

## Sheet: Costa Rica
StormID	d18O (‰)	d2H (‰)	dex (‰)	Date	Time	Site
Bonnie	-13.0252	-90.387	13.815	2022-06-29	06:00:00	Heredia
Bonnie	-5.92297	-37.4608	9.92295	2022-07-01	08:00:00	Heredia
Bonnie	-7.59296	-52.1655	8.57826	2022-07-01	12:00:00	Heredia
Bonnie	-8.30747	-60.3439	6.1159	2022-07-01	17:00:00	Heredia
Bonnie	-12.3905	-87.2706	11.853	2022-07-02	06:00:00	Heredia
Bonnie	-12.4316	-87.8354	11.6172	2022-07-02	07:00:00	Heredia
Bonnie	-11.9983	-85.8072	10.1795	2022-07-02	08:00:00	Heredia
Bonnie	-14.0739	-101.725	10.8665	2022-07-02	10:00:00	Heredia
Bonnie	-9.40437	-64.7333	10.5016	2022-07-03	08:00:00	Heredia
Bonnie	-3.29943	-13.5329	12.8625	2022-07-01	07:20:00	Hule
Bonnie	-8.19059	-53.7269	11.7978	2022-07-01	13:55:00	Hule
Bonnie	-11.4036	-83.2578	7.97094	2022-07-01	18:01:00	Hule
Bonnie	-14.555	-106.549	9.89083	2022-07-02	08:00:00	Hule
Bonnie	-9.28123	-62.1654	12.0845	2022-07-02	18:00:00	Hule
Bonnie	-11.0751	-76.4121	12.1886	2022-07-03	08:00:00	Hule
Bonnie	-1.98293	-4.14557	11.7179	2022-06-30	07:20:00	Pacuare
Bonnie	-5.08919	-27.9661	12.7475	2022-06-30	14:00:00	Pacuare
Bonnie	-7.0711	-45.752	10.8168	2022-07-01	06:40:00	Pacuare
Bonnie	-9.76616	-72.0843	6.04495	2022-07-01	13:00:00	Pacuare
Bonnie	-6.8141	-43.6612	10.8516	2022-07-01	15:25:00	Pacuare
Bonnie	-15.28	-106.1	16.14	2022-05-18	10:00:00	Sacramento
Bonnie	-15,18	-103,8	17,60	2022-05-25	10:00:00	Sacramento
Bonnie	-16.9	-115.7	19.5	2022-06-03	10:00:00	Sacramento
Bonnie	-18.52	-129.7	18.46	2022-06-08	10:00:00	Sacramento
Bonnie	-17.84	-123.4	19.32	2022-06-15	10:00:00	Sacramento
Dolly	-13.9198	-104.509	6.84977	2014-09-01	07:00:00	Heredia
Eta	-12.9384	-90.6526	12.8548	2020-11-02	07:00:00	Heredia
Eta	-9.72761	-62.6637	15.1571	2020-11-03	07:00:00	Heredia
Eta	-10.025	-65.9077	14.2926	2020-11-04	07:00:00	Heredia
Eta	-9.64234	-62.3637	14.775	2020-11-05	07:00:00	Heredia
Eta	-6.28656	-40.0628	10.2296	2020-11-06	07:00:00	Heredia
Eta	-3.4548	-15.2236	12.4148	2020-11-07	07:00:00	Heredia
Eta	-3.51003	-14.1514	13.9288	2020-11-08	07:00:00	Heredia
Eta	-5.93234	-33.878	13.5807	2020-11-11	07:00:00	Heredia
Eta	-6.5631	-41.4135	11.0913	2020-11-12	07:00:00	Heredia
Eta	-6.63375	-37.1241	15.9459	2020-11-13	07:00:00	Heredia
Eta	-9.5071	-63.3878	12.6691	2020-10-28	10:00:00	Sacramento
Eta	-11.9412	-79.8345	15.6951	2020-11-04	10:00:00	Sacramento
Eta	-9.19991	-55.2916	18.3076	2020-11-11	10:00:00	Sacramento
Iota	-5.39432	-29.5228	13.6318	2020-11-15	07:00:00	Heredia
Iota	-7.05733	-40.4444	16.0142	2020-11-16	07:00:00	Heredia
Iota	-5.15378	-21.559	19.6712	2020-11-17	07:00:00	Heredia
Iota	-3.80925	-17.0352	13.4389	2020-11-18	07:00:00	Heredia
Iota	-7.22684	-42.2513	15.5634	2020-11-15	18:22:00	Heredia
Iota	-6.22755	-35.7446	14.0758	2020-11-16	21:13:00	Heredia
Iota	-4.57429	-21.457	15.1373	2020-11-17	05:50:00	Heredia
Iota	-3.51633	-15.2004	12.9302	2020-11-17	12:00:00	Heredia
Iota	-3.52739	-13.803	14.4162	2020-11-17	14:40:00	Heredia
Iota	-3.80927	-15.2306	15.2436	2020-11-17	16:32:00	Heredia
Iota	-7.02417	-47.474	8.71933	2020-11-16	10:00:00	Sacramento
Iota	-7.29353	-46.294	12.0542	2020-11-24	10:00:00	Sacramento
Iota	-11.59	-84.3538	8.36607	2020-12-01	10:00:00	Sacramento
Iota	-12.273	-85.0217	13.1624	2020-12-08	10:00:00	Sacramento
Julia	-4.085	-31.46	1.22	2022-10-07	11:28:00	Heredia
Julia	-8.333	-60.88	5.784	2022-10-07	14:28:00	Heredia
Julia	-7.211	-44.43	13.258	2022-10-08	17:28:00	Heredia
Julia	-7.628	-49.32	11.704	2022-10-08	20:28:00	Heredia
Julia	-9.947	-67.55	12.026	2022-10-09	23:28:00	Heredia
Julia	-11.986	-82.57	13.318	2022-10-09	02:28:00	Heredia
Julia	-12.015	-80.7	15.42	2022-10-09	05:28:00	Heredia
Julia	-9.713	-62.82	14.884	2022-10-09	08:28:00	Heredia
Julia	-9.347	-61.02	13.756	2022-10-09	11:28:00	Heredia
Julia	-9.424	-60.38	15.012	2022-10-10	08:28:00	Heredia
Julia	-4.085	-31.46	1.22	2022-10-06	07:00:00	Asada Carrillos
Julia	-8.333	-60.88	5.784	2022-10-10	07:00:00	Asada Carrillos
Julia	-7.211	-44.43	13.258	2022-10-07	07:00:00	Asada Fraijanes
Julia	-7.628	-49.32	11.704	2022-10-08	07:00:00	Asada Fraijanes
Julia	-9.947	-67.55	12.026	2022-10-07	07:00:00	PN Volcán Poas
Julia	-8.415	-53.96	13.36	2022-10-08	07:00:00	Chirripo
Julia	-10.19	-67.25	14.27	2022-10-09	07:00:00	Chirripo
Julia	-11.506	-77.47	14.578	2022-10-10	10:00:00	Sacramento
Matthew	-4.4404	-24.4017	11.1214	2016-09-29	07:00:00	Cerro Dantas
Matthew	-2.40137	-8.32289	10.8881	2016-09-30	07:00:00	Cerro Dantas
Matthew	-3.42118	-16.21	11.1594	2016-10-01	07:00:00	Cerro Dantas
Matthew	-1.50115	-4.87175	7.13742	2016-10-02	07:00:00	Cerro Dantas
Matthew	-7.95171	-50.6197	12.994	2016-10-05	07:00:00	Cerro Dantas
Matthew	-9.09323	-57.9838	14.762	2016-10-06	07:00:00	Cerro Dantas
Matthew	-9.98916	-64.5505	15.3628	2016-10-07	07:00:00	Cerro Dantas
Matthew	-10.5989	-69.3629	15.4284	2016-10-08	07:00:00	Cerro Dantas
Matthew	-7.77367	-49.1107	13.0787	2016-10-09	07:00:00	Cerro Dantas
Matthew	-8.4782	-52.7814	15.0442	2016-10-10	07:00:00	Cerro Dantas
Nate	-13.1152	-94.1973	10.7244	2017-10-01	07:00:00	Heredia
Nate	-18.5924	-132.855	15.884	2017-10-02	07:00:00	Heredia
Nate	-16.0694	-116.353	12.2021	2017-10-03	07:00:00	Heredia
Nate	-14.4591	-102.1	13.5731	2017-10-04	07:00:00	Heredia
Nate	-14.7212	-101.395	16.375	2017-10-05	07:00:00	Heredia
Nate	-13.7177	-93.7736	15.9676	2017-10-05	07:00:00	Heredia
Nate	-10.947	-72.2978	15.278	2017-10-06	07:00:00	Heredia
Nate	-7.09215	-45.7248	11.0124	2017-10-09	07:00:00	Heredia
Nate	-10.7972	-79.3691	7.00842	2017-10-02	07:00:00	Liberia
Nate	-9.94486	-72.8981	6.66086	2017-10-03	07:00:00	Liberia
Nate	-14.4808	-110.41	5.43657	2017-10-04	07:00:00	Liberia
Nate	-14.4954	-107.835	8.12837	2017-10-05	07:00:00	Liberia
Nate	-8.31984	-52.092	14.4668	2017-10-06	07:00:00	Liberia
Nate	-2.49976	-8.55353	11.4445	2017-10-10	07:00:00	Liberia
Nate	-10.5243	-65.0869	19.1078	2017-09-18	07:00:00	Cerro Dantas
Nate	-12.869	-86.5169	16.435	2017-09-19	07:00:00	Cerro Dantas
Nate	-13.019	-91.524	12.6279	2017-09-20	07:00:00	Cerro Dantas
Nate	-11.9833	-81.5685	14.2976	2017-09-22	07:00:00	Cerro Dantas
Nate	-13.3612	-94.3811	12.5083	2017-09-23	07:00:00	Cerro Dantas
Nate	-14.1835	-99.9174	13.5506	2017-09-24	07:00:00	Cerro Dantas
Nate	-15.0752	-105.49	15.1112	2017-09-25	07:00:00	Cerro Dantas
Nate	-14.8977	-105.545	13.637	2017-09-27	07:00:00	Cerro Dantas
Nate	-15.2154	-109.163	12.561	2017-09-28	07:00:00	Cerro Dantas
Nate	-14.8433	-105.414	13.3323	2017-10-05	07:00:00	Cerro Dantas
Nate	-12.1816	-80.9146	16.5379	2017-10-06	07:00:00	Cerro Dantas
Nate	-10.0361	-63.9797	16.3093	2017-10-08	07:00:00	Cerro Dantas
Nate	-12.0572	-82.8522	13.6055	2017-10-09	07:00:00	Cerro Dantas
Otto	-0.1567	15.2566	16.5102	2016-11-21 07:00:00	2016-11-21 07:00:00	Bataan
Otto	-0.6339	7.3215	12.3927	2016-11-22 22:00:00	2016-11-22 22:00:00	Bataan
Otto	-0.3888	8.406	11.5164	2016-11-23 00:01:00	2016-11-23 00:01:00	Bataan
Otto	-0.4327	10.7744	14.236	2016-11-23 02:00:00	2016-11-23 02:00:00	Bataan
Otto	-0.7809	11.973	18.2202	2016-11-23 04:00:00	2016-11-23 04:00:00	Bataan
Otto	0.0971	17.3188	16.542	2016-11-23 06:00:00	2016-11-23 06:00:00	Bataan
Otto	-0.1012	9.4364	10.246	2016-11-23 08:00:00	2016-11-23 08:00:00	Bataan
Otto	-3.13	-16.8253	8.2147	2016-11-23 10:00:00	2016-11-23 10:00:00	Bataan
Otto	-3.9862	-26.2226	5.667	2016-11-23 18:00:00	2016-11-23 18:00:00	Bataan
Otto	-5.2569	-28.5867	13.4685	2016-11-23 20:00:00	2016-11-23 20:00:00	Bataan
Otto	-5.2971	-27.6679	14.7089	2016-11-23 22:00:00	2016-11-23 22:00:00	Bataan
Otto	-1.8921	-7.1684	7.9684	2016-11-24 02:00:00	2016-11-24 02:00:00	Bataan
Otto	-2.4076	-9.3042	9.9566	2016-11-24 04:00:00	2016-11-24 04:00:00	Bataan
Otto	-10.4451	-78.6634	4.8974	2016-11-24 06:00:00	2016-11-24 06:00:00	Bataan
Otto	-13.4579	-105.496	2.1674	2016-11-24 08:00:00	2016-11-24 08:00:00	Bataan
Otto	-10.5037	-87.3991	-3.3695	2016-11-24 10:00:00	2016-11-24 10:00:00	Bataan
Otto	-9.35	-63.1003	11.6997	2016-11-24 22:00:00	2016-11-24 22:00:00	Bataan
Otto	-9.1177	-59.6513	13.2903	2016-11-25	2016-11-25	Bataan
Otto	-8.3213	-58.2889	8.2815	2016-11-25 02:00:00	2016-11-25 02:00:00	Bataan
Otto	-8.6741	-56.0691	13.3237	2016-11-25 04:00:00	2016-11-25 04:00:00	Bataan
Otto	-6.9036	-48.2667	6.9621	2016-11-25 06:00:00	2016-11-25 06:00:00	Bataan
Otto	-4.5959	-23.1739	13.5933	2016-11-27 08:00:00	2016-11-27 08:00:00	Bataan
Otto	-12.3927	-80.5749	18.5667	2016-11-20 11:00:00	2016-11-20 11:00:00	Cerro Dantas
Otto	-6.3798	-35.6579	15.3805	2016-11-21 11:00:00	2016-11-21 11:00:00	Cerro Dantas
Otto	-2.7494	0.491	22.4862	2016-11-22 11:00:00	2016-11-22 11:00:00	Cerro Dantas
Otto	-7.6939	-45.7104	15.8408	2016-11-23 11:00:00	2016-11-23 11:00:00	Cerro Dantas
Otto	-10.2388	-65.0209	16.8895	2016-11-23 17:00:00	2016-11-23 17:00:00	Cerro Dantas
Otto	-10.6287	-67.775	17.2546	2016-11-23 23:00:00	2016-11-23 23:00:00	Cerro Dantas
Otto	-9.4229	-59.9441	15.4391	2016-11-24 05:00:00	2016-11-24 05:00:00	Cerro Dantas
Otto	-21.063	-161.044	7.4599	2016-11-24 11:00:00	2016-11-24 11:00:00	Cerro Dantas
Otto	-18.0631	-134.515	9.9895	2016-11-24 17:00:00	2016-11-24 17:00:00	Cerro Dantas
Otto	-13.3394	-94.0676	12.6476	2016-11-25 05:00:00	2016-11-25 05:00:00	Cerro Dantas
Otto	-9.5274	-63.9598	12.2594	2016-11-25 11:00:00	2016-11-25 11:00:00	Cerro Dantas
Otto	-10.5337	-68.6761	15.5935	2016-11-26 11:00:00	2016-11-26 11:00:00	Cerro Dantas
Otto	-2.515	-15.7897	4.3301	2016-11-23 13:30:00	2016-11-23 13:30:00	Heredia
Otto	-6.2246	-39.9505	9.8463	2016-11-23 16:00:00	2016-11-23 16:00:00	Heredia
Otto	-4.7243	-34.101	3.6933	2016-11-24 06:20:00	2016-11-24 06:20:00	Heredia
Otto	-5.7231	-32.2922	13.4926	2016-11-24 07:30:00	2016-11-24 07:30:00	Heredia
Otto	-8.6591	-58.1711	11.1017	2016-11-24 08:43:00	2016-11-24 08:43:00	Heredia
Otto	-9.3618	-78.6108	-3.7163	2016-11-24 11:01:00	2016-11-24 11:01:00	Heredia
Otto	-7.4862	-57.8034	2.0859	2016-11-24 15:09:00	2016-11-24 15:09:00	Heredia
Otto	-16.0821	-127.527	1.1294	2016-11-25 08:00:00	2016-11-25 08:00:00	Heredia
Otto	-7.6138	-64.3825	7.5	2016-11-16	07:00:00	Heredia
Otto	-11.6289	-80.6794	12.3516	2016-11-21	07:00:00	Heredia
Otto	-7.8578	-58.4006	4.4622	2016-11-24	07:00:00	Heredia
Otto	-16.0821	-127.527	1.1294	2016-11-25	07:00:00	Heredia
Otto	-6.8403	-44.2449	10.4772	2016-11-28	07:00:00	Heredia
Otto	-4.9042	-39.3114	8.3	2016-12-01	07:00:00	Heredia
Otto	-6.1323	-43.8634	9.9	2016-12-05	07:00:00	Heredia
Otto	-7.0198	-47.3436	8.8151	2016-12-08	07:00:00	Heredia
Otto	-7.416	-45.8906	13.4374	2016-11-19	07:00:00	Upala
Otto	-10.7956	-69.6018	16.763	2016-11-25	07:00:00	Upala
Otto	-3.1887	-9.2132	16.2964	2016-12-03	07:00:00	Upala
Otto	-12.0574	-81.212	15.2472	2016-11-25	07:00:00	Dos Ríos
Otto	-6.0224	-28.7975	19.3817	2016-12-02	07:00:00	Dos Ríos
Otto	-6.5299	-39.6243	12.6149	2016-11-21	07:00:00	Liberia
Otto	-8.6976	-55.2741	14.3067	2016-11-24	07:00:00	Liberia
Otto	-12.0306	-79.9479	16.2969	2016-11-25	07:00:00	Belén
Otto	-7.3535	-49.3355	9.4925	2016-12-08	07:00:00	Belén
Eta	-8.39	-53.02	14.07	2020-10-31	07:00:00	Venado
Eta	-4.97	-25.38	14.36	2020-11-03	07:00:00	Venado
Eta	-6.6	-44.58	8.21	2020-11-06	07:00:00	Venado
Eta	-4.22	-26.46	7.31	2020-11-12	07:00:00	Venado
Iota	-3.85	-17.32	13.46	2020-11-15	07:00:00	Venado
Iota	-6.25	-36.9	13.06	2020-11-18	07:00:00	Venado
Iota	-3.79	-19.04	11.27	2020-11-18	07:00:00	Venado
Iota	-4.9	-26.1	13.09	2020-11-21	07:00:00	Venado
Iota	-8.8	-56.3	14.1	2020-11-22	07:00:00	Venado
Iota	-7.15	-41.94	15.3	2020-11-23	07:00:00	Venado
Iota	-4.95	-24.45	15.17	2020-11-26	07:00:00	Venado
Iota	-4.85	-21.98	16.81	2020-12-01	07:00:00	Venado
Iota	-8.03	-49.67	14.53	2020-12-02	07:00:00	Venado
Iota	-8.9	-60.62	10.62	2020-12-03	07:00:00	Venado

## Sheet: Houston
StormID	d18O (‰)	d2H (‰)	dex (‰)	Date	Time	Site
Allison	-9.22			1989-06-21		Houston
Allison	-6.71			1989-06-24		Houston
Allison	-9.09			1989-06-25		Houston
Allison	-9.7			1989-06-26		Houston
Allison	-10.51			1989-06-27		Houston
Allison	-10.26			1989-06-29		Houston
Allison	-8.19			1989-07-01		Houston
Allison	-2.79			1989-07-04		Houston
Allison	-9.1					Houston
Allison	-9.9					Houston
Allison	-10.8					Houston
Allison	-10.3					Houston
Arlene	-8.8					Houston
Arlene	-9.2					Houston
Arlene	-10.5					Houston
Arlene	-11.8					Houston
Arlene	-12.6					Houston
Arlene	-11.6					Houston
Arlene	-11.8					Houston
Arlene	-11.7					Houston
Arlene	-12.7					Houston
Arlene	-9.7					Houston
Arlene	-7.6					Houston
Arlene	-9.5					Houston
Arlene	-9.6					Houston
Arlene	-10.9					Houston
Arlene	-14.3					Houston
Arlene	-13.7					Houston
Arlene	-13.5					Houston
Bonnie	-2.65			1986-06-23		Houston
Bonnie	-4.89			1986-06-27		Houston
Chantal	-15.4			1989-08-01		Houston
Chantal	-4.33			1989-08-07		Houston
Chantal	-11.6					Houston
Chantal	-8.7					Houston
Dean	-5.8			1995-07-31	1530	Houston
Dean	-4.5			1995-08-01	1555	Houston
Dean	-2.9			1995-08-02	1435	Houston
Dean	-2.7			1995-08-03	730	Houston
Dean	-3.3			1995-07-30	1110	Houston
Dean	-5.3			1995-07-31	830	Houston
Dean	-4.7			1995-07-30	1142	Houston
Dean	-7.1			1995-07-31	805	Houston
Dean	-4.5			1995-07-30	1206	Houston
Dean	-7.5			1995-07-30	1509	Houston
Dean	-6.4			1995-07-31	905	Houston
Dean	-5.2			1995-07-30	1233	Houston
Dean	-8.8			1995-07-31	1053	Houston
Dean	-6.8			1995-07-30		Houston
Dean	-7.3					Houston
Dean	-7					Houston
Dean	-6.6					Houston
Dean	-6.5					Houston
Dean	-6.4					Houston
Dean	-6.8					Houston
Dean	-6.8					Houston
Dean	-6.6					Houston
Dean	-6.5					Houston
Dean	-6.3					Houston
Dean	-6.3					Houston
Dean	-6					Houston
Dean	-6.2					Houston
Dean	-6.3					Houston
Dean	-6.4					Houston
Dean	-6.6					Houston
Dean	-6.7			1995-07-30	18:46:00	Houston
Dean	-4			1995-07-30	21:00:00	Houston
Dean	-3.8			1995-07-31		Houston
Dean	-3.9			1995-07-31		Houston
Dean	-4.9			1995-07-31	07:18:00	Houston
Dean	-7.9			1995-07-31	10:30:00	Houston
Dean	-6.4			1995-07-31		Houston
Dean	-7.5			1995-07-31	11:15:00	Houston
Dean	-7.3			1995-07-31	11:30:00	Houston
Dean	-6.9			1995-07-31	12:12:00	Houston
Dean	-5.5			1995-07-31	12:56:00	Houston
Dean	-5.7			1995-07-31	13:43:00	Houston
Dean	-6.3			1995-07-31	14:20:00	Houston
Dean	-5.9			1995-07-31	14:58:00	Houston
Dean	-5.3			1995-07-31	15:27:00	Houston
Dean	-6.3			1995-07-31	16:06:00	Houston
Gilbert	-3.94			1988-09-02		Houston
Gilbert	-9.94			1988-09-03		Houston
Gilbert	-9.94			1988-09-04		Houston
Gilbert	-4.55			1988-09-17		Houston
Gilbert	-4.42			1988-09-30		Houston
Gilbert	-6					Houston
Gilbert	-7					Houston
Gilbert	-6.8					Houston
Gilbert	-7					Houston
Gilbert	-7					Houston
Gilbert	-8.8					Houston
Gilbert	-8.7					Houston
Gilbert	-5.5					Houston
Gilbert	-3.9					Houston
Gilbert	-5.9					Houston
Gilbert	-9.2					Houston
Gilbert	-6.9					Houston
Gilbert	-8.6					Houston
Gilbert	-8.6					Houston
Gilbert	-8.7					Houston
Gilbert	-10.5					Houston
Gilbert	-8.7					Houston
Gilbert	-6.2					Houston
Jerry	-9.14			1989-10-15		Houston
Jerry	-9.1					Houston
Juan	-4.54			1985-10-27		Houston
Juan	-9.58			1985-10-31		Houston
Juan	-6.37			1985-11-02		Houston
Opal	-1.7			1995-09-30	15:10:00	Gulf
Opal	-2.3			1995-10-03	16:11:00	Gulf
Opal	-4.3			1995-10-03	18:01:00	Gulf
Opal	-4.6			1995-10-05	12:17:00	Gulf
Opal	-4.6			1995-10-05	13:47:00	Gulf
Opal	-5.4			1995-10-05	11:45:00	Gulf
Opal	-6.4			1995-10-05	12:40:00	Gulf
Opal	-6.9			1995-10-05	13:15:00	Gulf
Opal	-6.6			1995-10-05	14:10:00	Gulf
Opal	-6			1995-10-05	14:39:00	Gulf
Opal	-3.9			1995-10-05	15:30:00	Gulf
Opal	-5.8			1995-10-05	16:05:00	Gulf
Opal	-5.7			1995-10-05		Gulf
Opal	-5.4			1995-10-05		Gulf
Opal	-6.1			1995-10-05		Gulf
Opal	-3.9			1995-10-05	16:53:00	Gulf
Opal	-5.2			1995-10-05	17:23:00	Gulf
Opal	-5.1			1995-10-05	17:50:00	Gulf
Opal	-4.3			1995-10-06	10:05:00	Gulf
Opal	-5			1995-10-06	11:05:00	Gulf
Opal	-5.2			1995-10-06	11:05:00	Gulf
Opal	-7.2			1995-10-06	12:13:00	Gulf
Opal	-7.4			1995-10-06	13:39:00	Gulf
Opal	-10.9			1995-10-06	15:15:00	Gulf
Opal	-10.8			1995-10-06	16:05:00	Gulf
Opal	-12			1995-10-06	16:45:00	Gulf
Opal	-10.4			1995-10-06	17:25:00	Gulf
Opal	-9.5			1995-10-06	18:15:00	Gulf
Opal	-7.2			1995-10-06	19:00:00	Gulf
Opal	-8.8			1995-10-07	08:15:00	Gulf
Opal	-8.3			1995-10-07	09:00:00	Gulf
Opal	-8.4			1995-10-07	10:03:00	Gulf
Opal	-9.5			1995-10-07	11:45:00	Gulf
Opal	-9.3			1995-10-07	12:20:00	Gulf
Opal	-11.1			1995-10-07	13:35:00	Gulf
Opal	-5.1			1995-10-04		Gulf
Opal	-21.6			1995-10-04		Gulf
Opal	-20.3			1995-10-04		Gulf
Opal	-19.8			1995-10-04		Gulf
Opal	-19.2			1995-10-04		Gulf
Opal	-11.8			1995-10-04		Gulf
Opal	-18.4			1995-10-04		Gulf
Opal	-21.3			1995-10-04		Gulf
Opal	-21.4			1995-10-04		Gulf
Opal	-23.2			1995-10-04		Gulf
Opal	-21.8			1995-10-04		Gulf
Opal	-22.2			1995-10-04		Gulf
Opal	-21.2			1995-10-04		Gulf
Opal	-17.5			1995-10-04		Gulf
Opal	-15.3			1995-10-04		Gulf
Opal	-16.1			1995-10-04		Gulf
Opal	-18.1			1995-10-04		Gulf
Opal	-17			1995-10-04		Gulf
Opal	-17.4			1995-10-04		Gulf
Opal	-18.3			1995-10-04		Gulf
Opal	-21.9			1995-10-04		Gulf
Opal	-25.8			1995-10-04		Gulf
Opal	-11.6			1995-10-04		Gulf
Opal	-12.4			1995-10-04		Gulf
Opal	-9.1			1995-10-04		Gulf
Opal	-12.8			1995-10-04		Gulf
Opal	-15.7			1995-10-04		Gulf
Opal	-17.3			1995-10-04		Gulf
Opal	-14.7			1995-10-04		Gulf
Opal	-13			1995-10-04		Gulf
Opal	-16.1			1995-10-04		Gulf
Opal	-13.3			1995-10-04		Gulf
Opal	-11.1			1995-10-04		Gulf

[truncated: 4 more sheets: North Carolina, Puerto Rico, Guadalupe, Others]
