# Supplementary material for: Stable isotope tempestology of tropical cyclones across the North Atlantic and Eastern Pacific Ocean basins
Source: Ann N Y Acad Sci. 2024 Dec 19;1543(1):145–65. doi: 10.1111/nyas.15274 (PMC11776453; doi:10.1111/nyas.15274)
Supplement: Supplementary file 3 — Supporting Information [file NYAS-1543-145-s004.xlsx]

## Sheet: Sheet1
Date	d18O (‰)	d2H (‰)	dex (‰)	Site
2013-03-20	-1.8	1.13	15.53	Costa Rica (Heredia)
2013-04-01	-1.77	-17.98	-3.82	Costa Rica (Heredia)
2013-04-05	-3.35	-6.95	19.85	Costa Rica (Heredia)
2013-04-12	-2.52	-0.97	19.19	Costa Rica (Heredia)
2013-04-16	-1.5	0.53	12.53	Costa Rica (Heredia)
2013-04-19	-3.35	-4.51	22.29	Costa Rica (Heredia)
2013-04-22	-3.38	-5.98	21.06	Costa Rica (Heredia)
2013-04-30	-2.41	7.29	26.57	Costa Rica (Heredia)
2013-05-01	-2.55	3	23.4	Costa Rica (Heredia)
2013-05-10	-3.89	-10.31	20.81	Costa Rica (Heredia)
2013-05-11	-8.42	-50.42	16.94	Costa Rica (Heredia)
2013-05-22	-8.23	-48.24	17.6	Costa Rica (Heredia)
2013-05-23	-11.25	-76.1	13.9	Costa Rica (Heredia)
2013-05-24	-15.29	-114.74	7.58	Costa Rica (Heredia)
2013-06-01	-10.01	-68.76	11.32	Costa Rica (Heredia)
2013-06-05	-13.53	-93.48	14.76	Costa Rica (Heredia)
2013-06-07	-12.36	-91.28	7.6	Costa Rica (Heredia)
2013-06-16	-9.36	-66.72	8.16	Costa Rica (Heredia)
2013-07-10	-12.4	-86.35	12.85	Costa Rica (Heredia)
2013-07-14	-12.08	-91.69	4.95	Costa Rica (Heredia)
2013-07-30	-8.72	-58.76	11	Costa Rica (Heredia)
2013-08-04	-9	-60.37	11.63	Costa Rica (Heredia)
2013-08-15	-7.29	-43	15.32	Costa Rica (Heredia)
2013-08-17	-8.02	-47.2	16.96	Costa Rica (Heredia)
2013-08-23	-10.8	-70.65	15.75	Costa Rica (Heredia)
2013-08-24	-11.27	-77.3	12.86	Costa Rica (Heredia)
2013-08-27	-7.62	-48.55	12.41	Costa Rica (Heredia)
2013-09-01	-7.91	-51.14	12.14	Costa Rica (Heredia)
2013-09-06	-7.15	-42.5	14.7	Costa Rica (Heredia)
2013-09-10	-8.81	-57.22	13.26	Costa Rica (Heredia)
2013-09-14	-12.88	-90.33	12.71	Costa Rica (Heredia)
2013-09-19	-11.14	-74.86	14.26	Costa Rica (Heredia)
2013-09-22	-13.13	-92.93	12.11	Costa Rica (Heredia)
2013-09-29	-10.61	-73.81	11.07	Costa Rica (Heredia)
2013-10-03	-13.74	-96.63	13.29	Costa Rica (Heredia)
2013-10-05	-9.98	-68.71	11.13	Costa Rica (Heredia)
2013-10-08	-8.95	-55.69	15.91	Costa Rica (Heredia)
2013-10-13	-7.25	-42.18	15.82	Costa Rica (Heredia)
2013-10-15	-7.14	-44.06	13.06	Costa Rica (Heredia)
2013-10-17	-10.88	-76.32	10.72	Costa Rica (Heredia)
2013-10-20	-13.35	-95.6	11.2	Costa Rica (Heredia)
2013-10-26	-7.36	-42.72	16.16	Costa Rica (Heredia)
2013-10-29	-12.24	-87.21	10.71	Costa Rica (Heredia)
2013-11-01	-7.15	-42.85	14.35	Costa Rica (Heredia)
2013-11-05	-13.65	-94.98	14.22	Costa Rica (Heredia)
2013-11-09	-6.54	-34.31	18.01	Costa Rica (Heredia)
2013-11-15	-7.8	-51.61	10.79	Costa Rica (Heredia)
2013-11-29	-3.85	-18.59	12.21	Costa Rica (Heredia)
2014-03-01	-2.13	-8.33	8.71	Costa Rica (Heredia)
2014-04-08	-1.72	2.3	16.06	Costa Rica (Heredia)
2014-04-15	-1.39	2.14	13.26	Costa Rica (Heredia)
2014-04-26	-2.4	-9.85	9.35	Costa Rica (Heredia)
2014-04-27	-2.46	-14.41	5.27	Costa Rica (Heredia)
2014-04-29	-6.33	-42.31	8.33	Costa Rica (Heredia)
2014-04-30	-6.64	-43.51	9.61	Costa Rica (Heredia)
2014-05-03	-3.47	-19.52	8.24	Costa Rica (Heredia)
2014-05-04	-3.01	-10.97	13.11	Costa Rica (Heredia)
2014-05-08	-3.69	-18.57	10.95	Costa Rica (Heredia)
2014-05-11	-13.16	-89.73	15.55	Costa Rica (Heredia)
2014-05-13	-4.32	-23.32	11.24	Costa Rica (Heredia)
2014-05-19	-2.72	-11.99	9.77	Costa Rica (Heredia)
2014-05-21	-1.44	2.32	13.84	Costa Rica (Heredia)
2014-05-22	-3.9	-19.96	11.24	Costa Rica (Heredia)
2014-05-23	-3.56	-16.94	11.54	Costa Rica (Heredia)
2014-05-26	-4.22	-24.36	9.4	Costa Rica (Heredia)
2014-05-30	-2.79	-9.5	12.82	Costa Rica (Heredia)
2014-05-31	-6.79	-43.11	11.21	Costa Rica (Heredia)
2014-06-02	-12	-83.99	12.01	Costa Rica (Heredia)
2014-06-04	-9.24	-61.77	12.15	Costa Rica (Heredia)
2014-06-06	-9.39	-63.64	11.48	Costa Rica (Heredia)
2014-06-07	-7.43	-47.51	11.93	Costa Rica (Heredia)
2014-06-08	-5.14	-32.01	9.11	Costa Rica (Heredia)
2014-06-09	-2.07	-9.7	6.86	Costa Rica (Heredia)
2014-06-15	-8.87	-60.57	10.39	Costa Rica (Heredia)
2014-06-17	-11.62	-87.8	5.16	Costa Rica (Heredia)
2014-06-20	-8.76	-69.16	0.92	Costa Rica (Heredia)
2014-06-24	-10.86	-91.33	-4.45	Costa Rica (Heredia)
2014-06-25	-7.93	-61.69	1.75	Costa Rica (Heredia)
2014-06-26	-6.71	-49.51	4.17	Costa Rica (Heredia)
2014-06-28	-8.5	-58.23	9.77	Costa Rica (Heredia)
2014-07-08	-7.37	-52.54	6.42	Costa Rica (Heredia)
2014-07-10	-2.49	-17.18	2.74	Costa Rica (Heredia)
2014-07-14	-7.69	-61.51	0.01	Costa Rica (Heredia)
2014-07-15	-5.57	-44.2	0.36	Costa Rica (Heredia)
2014-07-16	-4.71	-33.25	4.43	Costa Rica (Heredia)
2014-07-22	-3.56	-29.37	-0.89	Costa Rica (Heredia)
2014-07-28	-1.85	-14.75	0.05	Costa Rica (Heredia)
2014-08-04	-3.31	-21.02	5.46	Costa Rica (Heredia)
2014-08-05	-6.8	-44.82	9.58	Costa Rica (Heredia)
2014-08-09	-7.47	-51.35	8.41	Costa Rica (Heredia)
2014-08-12	-5.81	-45.07	1.41	Costa Rica (Heredia)
2014-08-18	-2	-15.34	0.66	Costa Rica (Heredia)
2014-08-20	-8.91	-65.74	5.54	Costa Rica (Heredia)
2014-08-21	-11.14	-81.12	8	Costa Rica (Heredia)
2014-08-24	-7.83	-53.9	8.74	Costa Rica (Heredia)
2014-09-01	-13.92	-104.51	6.85	Costa Rica (Heredia)
2014-09-04	-7.08	-50.39	6.25	Costa Rica (Heredia)
2014-09-06	-9.79	-68.35	9.97	Costa Rica (Heredia)
2014-09-08	-5.93	-38.74	8.7	Costa Rica (Heredia)
2014-09-11	-6.19	-40.71	8.81	Costa Rica (Heredia)
2014-09-12	-10.95	-80.72	6.88	Costa Rica (Heredia)
2014-09-15	-13.68	-103.17	6.27	Costa Rica (Heredia)
2014-09-17	-10.16	-74.55	6.73	Costa Rica (Heredia)
2014-09-18	-13.68	-102.36	7.08	Costa Rica (Heredia)
2014-09-19	-14.1	-104.63	8.17	Costa Rica (Heredia)
2014-09-22	-9.27	-68.09	6.07	Costa Rica (Heredia)
2014-09-23	-8.07	-55	9.56	Costa Rica (Heredia)
2014-09-24	-8.88	-61.18	9.86	Costa Rica (Heredia)
2014-09-25	-11.44	-84.26	7.26	Costa Rica (Heredia)
2014-09-26	-13.5	-98.7	9.3	Costa Rica (Heredia)
2014-09-29	-9.94	-71.26	8.26	Costa Rica (Heredia)
2014-10-08	-9.27	-65.5	8.66	Costa Rica (Heredia)
2014-10-09	-4.1	-31.29	1.51	Costa Rica (Heredia)
2014-10-09	-9.14	-66.66	6.46	Costa Rica (Heredia)
2014-10-10	-12.35	-94.73	4.07	Costa Rica (Heredia)
2014-10-13	-7.53	-55.67	4.57	Costa Rica (Heredia)
2014-10-14	-10.71	-75.43	10.25	Costa Rica (Heredia)
2014-10-15	-15.42	-115.29	8.07	Costa Rica (Heredia)
2014-10-16	-14.9	-110.47	8.73	Costa Rica (Heredia)
2014-10-17	-15.02	-115.14	5.02	Costa Rica (Heredia)
2014-10-18	-14.79	-109.29	9.03	Costa Rica (Heredia)
2014-10-20	-14.64	-108.86	8.26	Costa Rica (Heredia)
2014-10-21	-15.32	-116.54	6.02	Costa Rica (Heredia)
2014-10-23	-9.09	-62.16	10.56	Costa Rica (Heredia)
2014-10-27	-9.49	-65.99	9.93	Costa Rica (Heredia)
2014-10-28	-9.9	-67.67	11.53	Costa Rica (Heredia)
2014-10-31	-7.77	-56.09	6.07	Costa Rica (Heredia)
2014-11-01	-7.03	-45.15	11.09	Costa Rica (Heredia)
2014-11-02	-6.42	-42.85	8.51	Costa Rica (Heredia)
2014-11-06	-4.81	-33.22	5.26	Costa Rica (Heredia)
2014-11-12	-5.07	-24.63	15.93	Costa Rica (Heredia)
2014-11-15	-3.6	-22.89	5.91	Costa Rica (Heredia)
2014-11-18	-5.15	-29.66	11.54	Costa Rica (Heredia)
2014-11-21	-2	-7.94	8.06	Costa Rica (Heredia)
2014-11-25	-4.16	-19.24	14.04	Costa Rica (Heredia)
2014-11-26	-5.1	-32.74	8.06	Costa Rica (Heredia)
2014-11-27	-4.8	-33.89	4.51	Costa Rica (Heredia)
2014-12-01	-0.74	-1.71	4.21	Costa Rica (Heredia)
2014-12-05	-7.26	-55.9	2.18	Costa Rica (Heredia)
2014-12-08	-5.68	-39.43	6.01	Costa Rica (Heredia)
2014-12-13	-5	-39.78	0.22	Costa Rica (Heredia)
2014-12-15	-3.85	-20.17	10.63	Costa Rica (Heredia)
2014-12-19	-4.57	-31.56	5	Costa Rica (Heredia)
2014-12-30	0.71	9.04	3.36	Costa Rica (Heredia)
2015-01-06	0.29	7.84	5.52	Costa Rica (Heredia)
2015-01-20	-1.53	-4.87	7.37	Costa Rica (Heredia)
2015-01-29	-2.25	-5.22	12.78	Costa Rica (Heredia)
2015-02-10	-5.42	-30.47	12.89	Costa Rica (Heredia)
2015-02-27	0.85	18.07	11.27	Costa Rica (Heredia)
2015-03-24	-0.42	8.15	11.51	Costa Rica (Heredia)
2015-04-16	1.02	7.57	-0.59	Costa Rica (Heredia)
2015-04-28	-5.44	-33.5	10.02	Costa Rica (Heredia)
2015-04-29	-2.73	-13.12	8.72	Costa Rica (Heredia)
2015-04-30	-0.72	-0.12	5.64	Costa Rica (Heredia)
2015-05-02	-2.51	-12.03	8.05	Costa Rica (Heredia)
2015-05-07	-2.47	-9.22	10.54	Costa Rica (Heredia)
2015-05-08	-4.28	-24.8	9.44	Costa Rica (Heredia)
2015-05-17	-8.66	-69.18	0.1	Costa Rica (Heredia)
2015-05-20	-5.95	-46.71	0.89	Costa Rica (Heredia)
2015-05-21	-8.2	-67.81	-2.21	Costa Rica (Heredia)
2015-05-24	-6.68	-56.01	-2.57	Costa Rica (Heredia)
2015-05-31	-4.55	-31.85	4.55	Costa Rica (Heredia)
2015-06-04	-9.19	-66.94	6.58	Costa Rica (Heredia)
2015-06-05	-12.19	-91.33	6.19	Costa Rica (Heredia)
2015-06-07	-10.32	-75.56	7	Costa Rica (Heredia)
2015-06-08	-12.31	-91.58	6.9	Costa Rica (Heredia)
2015-06-09	-17.32	-129.43	9.13	Costa Rica (Heredia)
2015-06-10	-16.64	-125.6	7.52	Costa Rica (Heredia)
2015-06-14	-13.26	-101.47	4.61	Costa Rica (Heredia)
2015-06-19	-4.67	-45.54	-8.18	Costa Rica (Heredia)
2015-06-22	-3.9	-27.41	3.79	Costa Rica (Heredia)
2015-06-23	-6.47	-56.7	-4.94	Costa Rica (Heredia)
2015-06-27	-2.78	-19.78	2.46	Costa Rica (Heredia)
2015-06-30	-3.95	-34.61	-3.01	Costa Rica (Heredia)
2015-07-06	-1.94	-11.24	4.28	Costa Rica (Heredia)
2015-07-07	-3.87	-28.95	2.01	Costa Rica (Heredia)
2015-07-08	-4.14	-27.9	5.22	Costa Rica (Heredia)
2015-07-09	-7.23	-52.93	4.91	Costa Rica (Heredia)
2015-07-10	-11.67	-85.98	7.38	Costa Rica (Heredia)
2015-07-11	-10.09	-74.31	6.41	Costa Rica (Heredia)
2015-07-13	-10.03	-73.67	6.57	Costa Rica (Heredia)
2015-07-14	-13.47	-103.12	4.64	Costa Rica (Heredia)
2015-07-18	-3.43	-19.3	8.14	Costa Rica (Heredia)
2015-07-20	-5.57	-35.83	8.73	Costa Rica (Heredia)
2015-07-24	-7.29	-65.29	-6.97	Costa Rica (Heredia)
2015-07-30	-2.9	-11.43	11.77	Costa Rica (Heredia)
2015-08-11	-4.45	-22.37	13.23	Costa Rica (Heredia)
2015-08-12	-6.53	-45.61	6.63	Costa Rica (Heredia)
2015-08-14	-3.16	-18.68	6.6	Costa Rica (Heredia)
2015-08-17	-6.83	-68.49	-13.85	Costa Rica (Heredia)
2015-08-24	-4.79	-27.05	11.27	Costa Rica (Heredia)
2015-08-31	-1.47	-7.42	4.34	Costa Rica (Heredia)
2015-09-01	-4.08	-18.92	13.72	Costa Rica (Heredia)
2015-09-03	-7.09	-57.39	-0.67	Costa Rica (Heredia)
2015-09-04	-5.93	-47.91	-0.47	Costa Rica (Heredia)
2015-09-05	-7.04	-50.07	6.25	Costa Rica (Heredia)
2015-09-08	-4.31	-42.35	-7.87	Costa Rica (Heredia)
2015-09-11	-5.33	-41.59	1.05	Costa Rica (Heredia)
2015-09-14	-5.72	-35.71	10.05	Costa Rica (Heredia)
2015-09-18	-4.61	-23.11	13.77	Costa Rica (Heredia)
2015-09-21	-5.78	-37.19	9.05	Costa Rica (Heredia)
2015-09-22	-5.67	-35.88	9.48	Costa Rica (Heredia)
2015-09-23	-7.34	-49.58	9.14	Costa Rica (Heredia)
2015-09-24	-12.69	-92.07	9.45	Costa Rica (Heredia)
2015-09-25	-12.95	-95.02	8.58	Costa Rica (Heredia)
2015-09-27	-11.05	-79.5	8.9	Costa Rica (Heredia)
2015-10-01	-3.51	-20.46	7.62	Costa Rica (Heredia)
2015-10-02	-2.97	-5.63	18.13	Costa Rica (Heredia)
2015-10-04	-7.93	-47.62	15.82	Costa Rica (Heredia)
2015-10-05	-4.09	-15.72	17	Costa Rica (Heredia)
2015-10-07	-4.17	-33.53	-0.17	Costa Rica (Heredia)
2015-10-09	-3.17	-25.24	0.12	Costa Rica (Heredia)
2015-10-12	-6.93	-43.43	12.01	Costa Rica (Heredia)
2015-10-13	-8.72	-59.72	10.04	Costa Rica (Heredia)
2015-10-14	-12.63	-92.35	8.69	Costa Rica (Heredia)
2015-10-15	-9.69	-67.08	10.44	Costa Rica (Heredia)
2015-10-16	-12.96	-96.61	7.07	Costa Rica (Heredia)
2015-10-19	-14	-101.81	10.19	Costa Rica (Heredia)
2015-10-20	-13.74	-100.81	9.11	Costa Rica (Heredia)
2015-10-20	-13.95	-103.04	8.56	Costa Rica (Heredia)
2015-10-21	-12.24	-87.32	10.6	Costa Rica (Heredia)
2015-10-22	-8.46	-54.57	13.11	Costa Rica (Heredia)
2015-10-23	-3.65	-19.95	9.25	Costa Rica (Heredia)
2015-10-24	-5.47	-30.6	13.16	Costa Rica (Heredia)
2015-10-26	-5.97	-34.88	12.88	Costa Rica (Heredia)
2015-10-27	-11.3	-77.6	12.8	Costa Rica (Heredia)
2015-10-28	-11.12	-75.36	13.6	Costa Rica (Heredia)
2015-10-29	-10.43	-68.93	14.51	Costa Rica (Heredia)
2015-10-31	-6.41	-36.86	14.42	Costa Rica (Heredia)
2015-11-02	-4.62	-23.45	13.51	Costa Rica (Heredia)
2015-11-03	-4.31	-18.94	15.54	Costa Rica (Heredia)
2015-11-06	-6.95	-40.32	15.28	Costa Rica (Heredia)
2015-11-09	-6.17	-33.79	15.57	Costa Rica (Heredia)
2015-11-11	-10.71	-74.35	11.33	Costa Rica (Heredia)
2015-11-12	-13.65	-98.94	10.26	Costa Rica (Heredia)
2015-11-13	-11.55	-84.23	8.17	Costa Rica (Heredia)
2015-11-15	-7.56	-56.3	4.18	Costa Rica (Heredia)
2015-11-17	-10.38	-71.16	11.88	Costa Rica (Heredia)
2015-11-18	-10.52	-77.22	6.94	Costa Rica (Heredia)
2015-11-19	-12.62	-89.13	11.83	Costa Rica (Heredia)
2015-11-20	-9.61	-65.8	11.08	Costa Rica (Heredia)
2015-11-21	-11.53	-77.53	14.71	Costa Rica (Heredia)
2015-11-23	-14.71	-106.78	10.9	Costa Rica (Heredia)
2015-12-09	-3.19	-17.18	8.34	Costa Rica (Heredia)
2015-12-10	-2.92	-9.45	13.91	Costa Rica (Heredia)
2015-12-11	-4.03	-18.54	13.7	Costa Rica (Heredia)
2015-12-20	-1.72	-7.71	6.05	Costa Rica (Heredia)
2016-03-18	-1.09	10.02	18.74	Costa Rica (Heredia)
2016-04-01	-1.71	5.04	18.72	Costa Rica (Heredia)
2016-04-02	-0.62	10.83	15.79	Costa Rica (Heredia)
2016-04-14	-1.78	4.2	18.44	Costa Rica (Heredia)
2016-04-24	-2.16	-1.04	16.24	Costa Rica (Heredia)
2016-04-27	-5.83	-34.55	12.09	Costa Rica (Heredia)
2016-04-28	-6.41	-37.08	14.2	Costa Rica (Heredia)
2016-04-29	-5	-30.59	9.41	Costa Rica (Heredia)
2016-05-02	-4.53	-21.38	14.86	Costa Rica (Heredia)
2016-05-03	-3.05	-9.82	14.58	Costa Rica (Heredia)
2016-05-04	-9.7	-64.83	12.77	Costa Rica (Heredia)
2016-05-06	-7.38	-44.32	14.72	Costa Rica (Heredia)
2016-05-07	-3.8	-19.4	11	Costa Rica (Heredia)
2016-05-17	-8.88	-64.35	6.69	Costa Rica (Heredia)
2016-05-18	-7.32	-50.21	8.35	Costa Rica (Heredia)
2016-05-20	-6.32	-40.84	9.72	Costa Rica (Heredia)
2016-05-26	-4.27	-29.36	4.8	Costa Rica (Heredia)
2016-05-28	-4.37	-26.9	8.06	Costa Rica (Heredia)
2016-05-30	-8.99	-60.52	11.4	Costa Rica (Heredia)
2016-05-31	-6.81	-49.63	4.85	Costa Rica (Heredia)
2016-06-01	-9.83	-65.4	13.24	Costa Rica (Heredia)
2016-06-02	-12.65	-92.34	8.86	Costa Rica (Heredia)
2016-06-03	-15.88	-116.54	10.5	Costa Rica (Heredia)
2016-06-06	-12.81	-92.72	9.76	Costa Rica (Heredia)
2016-06-07	-13.74	-97.7	12.22	Costa Rica (Heredia)
2016-06-09	-9.62	-63.58	13.38	Costa Rica (Heredia)
2016-06-10	-9.36	-63.7	11.18	Costa Rica (Heredia)
2016-06-11	-9.14	-60.36	12.76	Costa Rica (Heredia)
2016-06-13	-8.86	-62.1	8.78	Costa Rica (Heredia)
2016-06-18	-6.92	-38.69	16.67	Costa Rica (Heredia)
2016-06-20	-8.71	-52.36	17.32	Costa Rica (Heredia)
2016-06-21	-8.7	-68.22	1.38	Costa Rica (Heredia)
2016-06-22	-10.01	-66.52	13.56	Costa Rica (Heredia)
2016-06-24	-5.46	-46.12	-2.44	Costa Rica (Heredia)
2016-06-28	-8.29	-58.65	7.67	Costa Rica (Heredia)
2016-07-02	-7.09	-58.3	-1.58	Costa Rica (Heredia)
2016-07-11	-4.02	-32.98	-0.82	Costa Rica (Heredia)
2016-07-16	-5.54	-37.08	7.24	Costa Rica (Heredia)
2016-07-19	-13.53	-101.21	7.03	Costa Rica (Heredia)
2016-07-25	-5.53	-32.61	11.63	Costa Rica (Heredia)
2016-07-29	-6.92	-49.03	6.33	Costa Rica (Heredia)
2016-08-05	-7.63	-56.69	4.35	Costa Rica (Heredia)
2016-08-06	-7.28	-46.82	11.42	Costa Rica (Heredia)
2016-08-10	-5.32	-42.09	0.47	Costa Rica (Heredia)
2016-08-15	-6.37	-52.65	-1.69	Costa Rica (Heredia)
2016-08-22	-1.53	-10.72	1.52	Costa Rica (Heredia)
2016-08-23	-5.25	-43.59	-1.59	Costa Rica (Heredia)
2016-08-29	-6.6	-42.21	10.59	Costa Rica (Heredia)
2016-08-30	-7.11	-37.43	19.45	Costa Rica (Heredia)
2016-08-31	-10.19	-66.47	15.05	Costa Rica (Heredia)
2016-09-01	-11.33	-71.96	18.68	Costa Rica (Heredia)
2016-09-05	-12.11	-88.18	8.7	Costa Rica (Heredia)
2016-09-07	-8.43	-58.62	8.82	Costa Rica (Heredia)
2016-09-09	-8.92	-58.62	12.74	Costa Rica (Heredia)
2016-09-12	-10.81	-70.11	16.37	Costa Rica (Heredia)
2016-09-13	-9.32	-61.4	13.16	Costa Rica (Heredia)
2016-09-16	-8.11	-59.06	5.82	Costa Rica (Heredia)
2016-09-22	-10.76	-70.69	15.39	Costa Rica (Heredia)
2016-09-23	-10.36	-70.98	11.9	Costa Rica (Heredia)
2016-09-26	-4.14	-19.86	13.26	Costa Rica (Heredia)
2016-09-29	-3.49	-19.61	8.31	Costa Rica (Heredia)
2016-10-03	-7.47	-46.92	12.84	Costa Rica (Heredia)
2016-10-05	-7.51	-42.09	17.99	Costa Rica (Heredia)
2016-10-06	-8.23	-48.33	17.51	Costa Rica (Heredia)
2016-10-07	-10.34	-73.48	9.24	Costa Rica (Heredia)
2016-10-08	-11.33	-79.93	10.71	Costa Rica (Heredia)
2016-10-10	-10.79	-79.24	7.08	Costa Rica (Heredia)
2016-10-14	-10.58	-78.18	6.46	Costa Rica (Heredia)
2016-10-15	-10.27	-77.15	5.01	Costa Rica (Heredia)
2016-10-18	-9.45	-73.45	2.15	Costa Rica (Heredia)
2016-10-19	-8.92	-64.43	6.93	Costa Rica (Heredia)
2016-10-20	-6.59	-47.64	5.08	Costa Rica (Heredia)
2016-10-26	-4.33	-25.11	9.53	Costa Rica (Heredia)
2016-10-27	-5.78	-34.48	11.76	Costa Rica (Heredia)
2016-10-31	-6.56	-43.63	8.85	Costa Rica (Heredia)
2016-11-01	-6.73	-43.68	10.16	Costa Rica (Heredia)
2016-11-04	-8.38	-61.89	5.15	Costa Rica (Heredia)
2016-11-14	-7.99	-57.16	6.76	Costa Rica (Heredia)
2016-11-16	-7.61	-64.38	-3.5	Costa Rica (Heredia)
2016-11-21	-11.63	-80.68	12.36	Costa Rica (Heredia)
2016-11-24	-7.86	-58.4	4.48	Costa Rica (Heredia)
2016-11-23	-2.51	-15.79	4.29	Costa Rica (Heredia)
2016-11-23	-6.22	-39.95	9.81	Costa Rica (Heredia)
2016-11-24	-4.72	-34.1	3.66	Costa Rica (Heredia)
2016-11-24	-5.72	-32.29	13.47	Costa Rica (Heredia)
2016-11-24	-8.66	-58.17	11.11	Costa Rica (Heredia)
2016-11-24	-9.36	-78.61	-3.73	Costa Rica (Heredia)
2016-11-24	-7.49	-57.8	2.12	Costa Rica (Heredia)
2016-11-25	-16.08	-127.53	1.11	Costa Rica (Heredia)
2016-11-28	-6.84	-44.24	10.48	Costa Rica (Heredia)
2016-12-01	-4.9	-39.31	-0.11	Costa Rica (Heredia)
2016-12-05	-6.13	-43.86	5.18	Costa Rica (Heredia)
2016-12-08	-7.02	-47.34	8.82	Costa Rica (Heredia)
2016-12-12	-8.23	-52.97	12.87	Costa Rica (Heredia)
2017-01-11	-1.01	-10.49	-2.41	Costa Rica (Heredia)
2017-04-19	-2.93	-20.17	3.27	Costa Rica (Heredia)
2017-04-20	-5.22	-33.61	8.15	Costa Rica (Heredia)
2017-04-25	-1.11	1.06	9.94	Costa Rica (Heredia)
2017-04-26	-2.74	-0.97	20.95	Costa Rica (Heredia)
2017-04-27	-3.01	-6.01	18.07	Costa Rica (Heredia)
2017-04-28	-1.91	-5.09	10.19	Costa Rica (Heredia)
2017-05-03	-2.63	-6.44	14.6	Costa Rica (Heredia)
2017-05-05	-8.54	-53.08	15.24	Costa Rica (Heredia)
2017-05-06	-7.15	-42.94	14.26	Costa Rica (Heredia)
2017-05-08	-10.55	-77.91	6.49	Costa Rica (Heredia)
2017-05-09	-18.42	-135.38	11.98	Costa Rica (Heredia)
2017-05-10	-19.44	-139.29	16.23	Costa Rica (Heredia)
2017-05-11	-13.19	-92.22	13.3	Costa Rica (Heredia)
2017-05-12	-10.63	-78.52	6.52	Costa Rica (Heredia)
2017-05-13	-11.71	-87.2	6.48	Costa Rica (Heredia)
2017-05-15	-12.8	-97.91	4.49	Costa Rica (Heredia)
2017-05-16	-10.19	-65.26	16.26	Costa Rica (Heredia)
2017-05-17	-10.89	-74.34	12.78	Costa Rica (Heredia)
2017-05-18	-10.44	-76.46	7.06	Costa Rica (Heredia)
2017-05-19	-12.62	-90.72	10.24	Costa Rica (Heredia)
2017-05-20	-14.73	-103.51	14.33	Costa Rica (Heredia)
2017-05-22	-13.88	-99.58	11.46	Costa Rica (Heredia)
2017-05-23	-13.7	-103.09	6.51	Costa Rica (Heredia)
2017-05-24	-12.24	-89.87	8.05	Costa Rica (Heredia)
2017-05-25	-8.85	-53.63	17.17	Costa Rica (Heredia)
2017-05-26	-7.06	-36.47	20.01	Costa Rica (Heredia)
2017-05-27	-6.05	-36.58	11.82	Costa Rica (Heredia)
2017-05-29	-8.19	-58.07	7.45	Costa Rica (Heredia)
2017-05-30	-13.36	-96.66	10.22	Costa Rica (Heredia)
2017-05-31	-7.48	-57.02	2.82	Costa Rica (Heredia)
2017-06-01	-9.3	-61.17	13.23	Costa Rica (Heredia)
2017-06-02	-8.33	-56.28	10.36	Costa Rica (Heredia)
2017-06-03	-3.55	-36.54	-8.14	Costa Rica (Heredia)
2017-06-06	-7.89	-51.11	12.01	Costa Rica (Heredia)
2017-06-07	-7.57	-49.42	11.14	Costa Rica (Heredia)
2017-06-08	-9.56	-67.7	8.78	Costa Rica (Heredia)
2017-06-09	-10.72	-74.49	11.27	Costa Rica (Heredia)
2017-06-10	-8.94	-61.74	9.78	Costa Rica (Heredia)
2017-06-12	-13.6	-97	11.8	Costa Rica (Heredia)
2017-06-15	-10.94	-78.86	8.66	Costa Rica (Heredia)
2017-06-16	-10.64	-71.48	13.64	Costa Rica (Heredia)
2017-06-19	-14.29	-101.85	12.47	Costa Rica (Heredia)
2017-06-20	-11.19	-95.39	-5.87	Costa Rica (Heredia)
2017-06-21	-12.7	-92.46	9.14	Costa Rica (Heredia)
2017-06-23	-16.78	-120.29	13.95	Costa Rica (Heredia)
2017-06-26	-7.17	-43.76	13.6	Costa Rica (Heredia)
2017-06-29	-11.12	-76.71	12.25	Costa Rica (Heredia)
2017-07-01	-6.97	-39.82	15.94	Costa Rica (Heredia)
2017-07-05	-11.52	-80.16	12	Costa Rica (Heredia)
2017-07-06	-7.54	-51.34	8.98	Costa Rica (Heredia)
2017-07-07	-5.01	-33.16	6.92	Costa Rica (Heredia)
2017-07-08	-6.42	-40.97	10.39	Costa Rica (Heredia)
2017-07-13	-12.79	-91.42	10.9	Costa Rica (Heredia)
2017-07-14	-12.87	-90.58	12.38	Costa Rica (Heredia)
2017-07-17	-5.21	-29.19	12.49	Costa Rica (Heredia)
2017-07-18	-7.45	-45.09	14.51	Costa Rica (Heredia)
2017-07-20	-4.05	-26.66	5.74	Costa Rica (Heredia)
2017-07-22	-9.43	-63.96	11.48	Costa Rica (Heredia)
2017-07-24	-2.23	-9.54	8.3	Costa Rica (Heredia)
2017-07-25	-6.09	-41.74	6.98	Costa Rica (Heredia)
2017-07-26	-6.24	-41.7	8.22	Costa Rica (Heredia)
2017-07-28	-5.67	-34.57	10.79	Costa Rica (Heredia)
2017-07-29	-5.8	-42.18	4.22	Costa Rica (Heredia)
2017-07-31	-10.2	-67.34	14.26	Costa Rica (Heredia)
2017-08-01	-12.93	-90.63	12.81	Costa Rica (Heredia)
2017-08-07	-6.17	-36.3	13.06	Costa Rica (Heredia)
2017-08-08	-9.54	-65.9	10.42	Costa Rica (Heredia)
2017-08-10	-8.37	-53.19	13.77	Costa Rica (Heredia)
2017-08-12	-1.72	-9.94	3.82	Costa Rica (Heredia)
2017-08-14	-9.3	-63.18	11.22	Costa Rica (Heredia)
2017-08-19	-5.01	-25.15	14.93	Costa Rica (Heredia)
2017-08-21	-5.26	-29.39	12.69	Costa Rica (Heredia)
2017-08-22	-7.51	-46.19	13.89	Costa Rica (Heredia)
2017-08-24	-6.26	-35.95	14.13	Costa Rica (Heredia)
2017-08-25	-10.48	-72.15	11.69	Costa Rica (Heredia)
2017-08-26	-9.89	-68.52	10.6	Costa Rica (Heredia)
2017-08-28	-0.95	-3.05	4.55	Costa Rica (Heredia)
2017-08-29	-4.96	-24.14	15.54	Costa Rica (Heredia)
2017-08-30	-7.56	-47.41	13.07	Costa Rica (Heredia)
2017-08-31	-7.58	-45.21	15.43	Costa Rica (Heredia)
2017-09-05	-5.79	-33.06	13.26	Costa Rica (Heredia)
2017-09-07	-6.51	-38.22	13.86	Costa Rica (Heredia)
2017-09-09	-5.14	-28.21	12.91	Costa Rica (Heredia)
2017-09-11	-10.17	-65.83	15.53	Costa Rica (Heredia)
2017-09-12	-9.65	-66.82	10.38	Costa Rica (Heredia)
2017-09-13	-12.23	-88.48	9.36	Costa Rica (Heredia)
2017-09-15	-6.7	-41.04	12.56	Costa Rica (Heredia)
2017-09-16	-6.7	-41.3	12.3	Costa Rica (Heredia)
2017-09-18	-9.23	-62.47	11.37	Costa Rica (Heredia)
2017-09-20	-10.85	-76.62	10.18	Costa Rica (Heredia)
2017-09-21	-12.74	-92.4	9.52	Costa Rica (Heredia)
2017-09-23	-12.9	-95.21	7.99	Costa Rica (Heredia)
2017-09-25	-12.44	-92.16	7.36	Costa Rica (Heredia)
2017-09-26	-11.91	-87.85	7.43	Costa Rica (Heredia)
2017-09-27	-12.93	-96.37	7.07	Costa Rica (Heredia)
2017-09-28	-14.93	-111.01	8.43	Costa Rica (Heredia)
2017-09-29	-12.63	-93.17	7.87	Costa Rica (Heredia)
2017-09-30	-12.2	-88.61	8.99	Costa Rica (Heredia)
2017-10-01	-13.12	-94.2	10.76	Costa Rica (Heredia)
2017-10-02	-18.59	-132.86	15.86	Costa Rica (Heredia)
2017-10-03	-16.07	-116.35	12.21	Costa Rica (Heredia)
2017-10-04	-14.46	-102.1	13.58	Costa Rica (Heredia)
2017-10-05	-14.72	-101.39	16.37	Costa Rica (Heredia)
2017-10-05	-13.72	-93.77	15.99	Costa Rica (Heredia)
2017-10-06	-10.95	-72.3	15.3	Costa Rica (Heredia)
2017-10-09	-7.09	-45.72	11	Costa Rica (Heredia)
2017-10-10	-7.84	-51.33	11.39	Costa Rica (Heredia)
2017-10-11	-5.03	-29.06	11.18	Costa Rica (Heredia)
2017-10-12	-4.93	-29.21	10.23	Costa Rica (Heredia)
2017-10-13	-4.59	-27.11	9.61	Costa Rica (Heredia)
2017-10-24	-7.49	-46.89	13.03	Costa Rica (Heredia)
2017-10-25	-9.06	-59.26	13.22	Costa Rica (Heredia)
2017-10-26	-13.51	-95.34	12.74	Costa Rica (Heredia)
2017-10-27	-11.47	-81.08	10.68	Costa Rica (Heredia)
2017-10-28	-7.67	-51.31	10.05	Costa Rica (Heredia)
2017-10-30	-6.84	-39.7	15.02	Costa Rica (Heredia)
2017-11-01	-6.07	-33.33	15.23	Costa Rica (Heredia)
2017-11-06	-5.35	-26.95	15.85	Costa Rica (Heredia)
2017-11-08	-1.88	-6.23	8.81	Costa Rica (Heredia)
2017-11-10	-2.54	-6.09	14.23	Costa Rica (Heredia)
2017-11-13	-3.02	-17.6	6.56	Costa Rica (Heredia)
2017-11-14	-6.94	-42.24	13.28	Costa Rica (Heredia)
2017-11-17	-6.44	-40.47	11.05	Costa Rica (Heredia)
2017-11-20	-3.12	-11.95	13.01	Costa Rica (Heredia)
2017-11-21	-4.25	-19.87	14.13	Costa Rica (Heredia)
2017-11-22	-4.35	-18.77	16.03	Costa Rica (Heredia)
2017-11-23	-5.32	-26.5	16.06	Costa Rica (Heredia)
2017-11-25	-5.83	-36.42	10.22	Costa Rica (Heredia)
2017-11-29	-2.85	-13.25	9.55	Costa Rica (Heredia)
2017-11-30	-2.33	-12.4	6.24	Costa Rica (Heredia)
2017-12-06	-3.58	-20.76	7.88	Costa Rica (Heredia)
2017-12-08	-4.29	-20.58	13.74	Costa Rica (Heredia)
2017-12-09	-5	-27.9	12.1	Costa Rica (Heredia)
2017-12-11	-2.69	-4.22	17.3	Costa Rica (Heredia)
2018-01-08	-5.93	-36.82	10.62	Costa Rica (Heredia)
2018-01-11	-2.42	-6.41	12.95	Costa Rica (Heredia)
2018-01-12	-4.65	-21.48	15.72	Costa Rica (Heredia)
2018-01-15	-1.75	-5.33	8.67	Costa Rica (Heredia)
2018-01-16	-1.26	3.79	13.87	Costa Rica (Heredia)
2018-01-17	-2.14	-8.32	8.8	Costa Rica (Heredia)
2018-01-18	-1.43	-5.15	6.29	Costa Rica (Heredia)
2018-04-05	-0.81	10.38	16.86	Costa Rica (Heredia)
2018-04-06	-1.49	8.26	20.18	Costa Rica (Heredia)
2018-04-07	-0.8	11.97	18.37	Costa Rica (Heredia)
2018-04-09	-2	4.28	20.28	Costa Rica (Heredia)
2018-04-16	-2.23	-1.34	16.5	Costa Rica (Heredia)
2018-04-27	-2.23	-5.65	12.19	Costa Rica (Heredia)
2018-04-28	-2.68	-15.22	6.22	Costa Rica (Heredia)
2018-04-30	-6.54	-40.34	11.98	Costa Rica (Heredia)
2018-05-07	-2.15	-1.75	15.45	Costa Rica (Heredia)
2018-05-09	-1.1	3.91	12.71	Costa Rica (Heredia)
2018-05-10	-3.25	-12.85	13.15	Costa Rica (Heredia)
2018-05-11	-1.78	0.5	14.74	Costa Rica (Heredia)
2018-05-14	-8.49	-56.64	11.28	Costa Rica (Heredia)
2018-05-15	-8.38	-49.16	17.88	Costa Rica (Heredia)
2018-05-16	-8.23	-53.62	12.22	Costa Rica (Heredia)
2018-05-17	-9.61	-62.73	14.15	Costa Rica (Heredia)
2018-05-22	-11.18	-71.8	17.64	Costa Rica (Heredia)
2018-05-23	-11.79	-84.44	9.88	Costa Rica (Heredia)
2018-05-24	-14.34	-100.27	14.45	Costa Rica (Heredia)
2018-05-25	-15.06	-112.05	8.43	Costa Rica (Heredia)
2018-05-26	-13.85	-95.45	15.35	Costa Rica (Heredia)
2018-05-28	-15.38	-108.35	14.69	Costa Rica (Heredia)
2018-05-29	-13.03	-93.25	10.99	Costa Rica (Heredia)
2018-05-30	-18.57	-133.61	14.95	Costa Rica (Heredia)
2018-05-31	-15.3	-107.8	14.6	Costa Rica (Heredia)
2018-06-01	-7.49	-51.01	8.91	Costa Rica (Heredia)
2018-06-04	-9.12	-62	10.96	Costa Rica (Heredia)
2018-06-08	-7.13	-48.39	8.65	Costa Rica (Heredia)
2018-06-11	-12.09	-86.67	10.05	Costa Rica (Heredia)
2018-06-14	-9.42	-64.57	10.79	Costa Rica (Heredia)
2018-06-15	-8.52	-57.09	11.07	Costa Rica (Heredia)
2018-06-16	-11.3	-79.15	11.25	Costa Rica (Heredia)
2018-06-18	-10.7	-75.89	9.71	Costa Rica (Heredia)
2018-06-21	-13.48	-101.37	6.47	Costa Rica (Heredia)
2018-06-21	-12.65	-91.42	9.78	Costa Rica (Heredia)
2018-06-27	-9.58	-61.15	15.49	Costa Rica (Heredia)
2018-06-29	-3.93	-23.88	7.56	Costa Rica (Heredia)
2018-07-02	-1.32	-7.45	3.11	Costa Rica (Heredia)
2018-07-05	-8.8	-55.91	14.49	Costa Rica (Heredia)
2018-07-06	-4.8	-30.18	8.22	Costa Rica (Heredia)
2018-07-12	-4.46	-33.37	2.31	Costa Rica (Heredia)
2018-07-14	-5.2	-28.29	13.31	Costa Rica (Heredia)
2018-07-15	-6.82	-48.5	6.06	Costa Rica (Heredia)
2018-07-17	-7.63	-67.46	-6.42	Costa Rica (Heredia)
2018-07-19	-3.52	-27.43	0.73	Costa Rica (Heredia)
2018-07-21	-4.76	-39.55	-1.47	Costa Rica (Heredia)
2018-07-23	-5.41	-45.77	-2.49	Costa Rica (Heredia)
2018-07-25	-6.91	-44.9	10.38	Costa Rica (Heredia)
2018-07-26	-2.19	-14.85	2.67	Costa Rica (Heredia)
2018-07-27	-4.94	-38.54	0.98	Costa Rica (Heredia)
2018-07-28	-3.98	-34.7	-2.86	Costa Rica (Heredia)
2018-08-01	-5.69	-41.83	3.69	Costa Rica (Heredia)
2018-08-03	-8.52	-64.52	3.64	Costa Rica (Heredia)
2018-08-06	-10.51	-81.66	2.42	Costa Rica (Heredia)
2018-08-10	-3.43	-25.43	2.01	Costa Rica (Heredia)
2018-08-11	-5.4	-46.29	-3.09	Costa Rica (Heredia)
2018-08-13	-5.73	-42.2	3.64	Costa Rica (Heredia)
2018-08-16	-3.68	-25.73	3.71	Costa Rica (Heredia)
2018-08-17	-6.08	-35.54	13.1	Costa Rica (Heredia)
2018-08-20	-2.34	-16.07	2.65	Costa Rica (Heredia)
2018-08-23	-5.36	-31.94	10.94	Costa Rica (Heredia)
2018-08-25	-7.43	-51.74	7.7	Costa Rica (Heredia)
2018-08-27	-7.93	-55.25	8.19	Costa Rica (Heredia)
2018-09-03	-7.92	-49.38	13.98	Costa Rica (Heredia)
2018-09-06	-6.73	-38.14	15.7	Costa Rica (Heredia)
2018-09-07	-3.05	-17.16	7.24	Costa Rica (Heredia)
2018-09-08	-6.34	-39.77	10.95	Costa Rica (Heredia)
2018-09-10	-11.33	-83.1	7.54	Costa Rica (Heredia)
2018-09-11	-12.09	-89.26	7.46	Costa Rica (Heredia)
2018-09-12	-7.95	-51.46	12.14	Costa Rica (Heredia)
2018-09-15	-5.71	-25.28	20.4	Costa Rica (Heredia)
2018-09-17	-6.45	-33.5	18.1	Costa Rica (Heredia)
2018-09-18	-4.31	-16.41	18.07	Costa Rica (Heredia)
2018-09-19	-6.75	-34.23	19.77	Costa Rica (Heredia)
2018-09-21	-6.8	-41.28	13.12	Costa Rica (Heredia)
2018-09-24	-6.34	-39.91	10.81	Costa Rica (Heredia)
2018-09-27	-8.97	-64.94	6.82	Costa Rica (Heredia)
2018-09-28	-9.87	-69.36	9.6	Costa Rica (Heredia)
2018-09-29	-10.37	-73.64	9.32	Costa Rica (Heredia)
2018-10-01	-11.95	-84.47	11.13	Costa Rica (Heredia)
2018-10-02	-12.9	-93.14	10.06	Costa Rica (Heredia)
2018-10-04	-13.95	-105.81	5.79	Costa Rica (Heredia)
2018-10-05	-20.38	-153.35	9.69	Costa Rica (Heredia)
2018-10-06	-9.11	-61.82	11.06	Costa Rica (Heredia)
2018-10-09	-6.64	-38.39	14.73	Costa Rica (Heredia)
2018-10-10	-5.7	-33.68	11.92	Costa Rica (Heredia)
2018-10-12	-7.77	-50.82	11.34	Costa Rica (Heredia)
2018-10-13	-8.91	-57.6	13.68	Costa Rica (Heredia)
2018-10-14	-10.41	-70.72	12.56	Costa Rica (Heredia)
2018-10-16	-8.83	-55.6	15.04	Costa Rica (Heredia)
2018-10-17	-12.92	-97.64	5.72	Costa Rica (Heredia)
2018-10-18	-18.11	-141.31	3.57	Costa Rica (Heredia)
2018-10-22	-6.51	-51.81	0.27	Costa Rica (Heredia)
2018-11-02	-4.18	-20.37	13.07	Costa Rica (Heredia)
2018-11-03	-4.26	-29.84	4.24	Costa Rica (Heredia)
2018-11-05	-8.94	-58.2	13.32	Costa Rica (Heredia)
2018-11-06	-9.55	-64.51	11.89	Costa Rica (Heredia)
2018-11-10	-2.78	-11.86	10.38	Costa Rica (Heredia)
2018-11-12	-1.71	-11.86	1.82	Costa Rica (Heredia)
2018-11-14	-4.96	-39.04	0.64	Costa Rica (Heredia)
2018-11-15	-4.74	-36.01	1.91	Costa Rica (Heredia)
2018-11-19	-2.46	-19.98	-0.3	Costa Rica (Heredia)
2018-11-20	-3.04	-21.04	3.28	Costa Rica (Heredia)
2018-11-21	-2.51	-12.94	7.14	Costa Rica (Heredia)
2018-11-22	-9.55	-81.13	-4.73	Costa Rica (Heredia)
2018-11-28	-3.11	-12.75	12.13	Costa Rica (Heredia)
2018-11-29	-4.77	-25.98	12.18	Costa Rica (Heredia)
2018-12-03	-4.17	-17.86	15.5	Costa Rica (Heredia)
2018-12-15	-3.1	-12.99	11.81	Costa Rica (Heredia)
2018-12-22	-0.92	6.28	13.64	Costa Rica (Heredia)
2019-01-11	-0.08	9.37	10.01	Costa Rica (Heredia)
2019-03-02	-1.27	3.25	13.41	Costa Rica (Heredia)
2019-04-08	-1.45	-2.39	9.21	Costa Rica (Heredia)
2019-04-09	-2.21	-8.76	8.92	Costa Rica (Heredia)
2019-04-10	-2.41	-5.76	13.52	Costa Rica (Heredia)
2019-04-12	-1.88	-2.8	12.24	Costa Rica (Heredia)
2019-04-19	-1.02	4.38	12.54	Costa Rica (Heredia)
2019-04-20	-0.73	6.7	12.54	Costa Rica (Heredia)
2019-05-09	-3.61	-26.37	2.51	Costa Rica (Heredia)
2019-05-10	-4.49	-26.46	9.46	Costa Rica (Heredia)
2019-05-13	-4.96	-26.56	13.12	Costa Rica (Heredia)
2019-05-14	-10.25	-69.83	12.17	Costa Rica (Heredia)
2019-05-15	-6.93	-44.55	10.89	Costa Rica (Heredia)
2019-05-16	-8.54	-59.65	8.67	Costa Rica (Heredia)
2019-05-17	-7.74	-56.52	5.4	Costa Rica (Heredia)
2019-05-18	-5.56	-34.93	9.55	Costa Rica (Heredia)
2019-05-19	-10.7	-76.62	8.98	Costa Rica (Heredia)
2019-05-22	-13.33	-91.77	14.87	Costa Rica (Heredia)
2019-05-23	-9.58	-66.22	10.42	Costa Rica (Heredia)
2019-05-25	-9.99	-69.55	10.37	Costa Rica (Heredia)
2019-05-27	-10.8	-74.51	11.89	Costa Rica (Heredia)
2019-05-28	-12.32	-85.5	13.06	Costa Rica (Heredia)
2019-05-29	-14.69	-107.41	10.11	Costa Rica (Heredia)
2019-05-31	-14.71	-109.86	7.82	Costa Rica (Heredia)
2019-06-01	-13.58	-100.23	8.41	Costa Rica (Heredia)
2019-06-04	-7.68	-52.05	9.39	Costa Rica (Heredia)
2019-06-05	-7.01	-45.78	10.3	Costa Rica (Heredia)
2019-06-06	-8.02	-60.17	3.99	Costa Rica (Heredia)
2019-06-08	-11.2	-80.84	8.76	Costa Rica (Heredia)
2019-06-09	-12.81	-93.81	8.67	Costa Rica (Heredia)
2019-06-11	-8.37	-70.47	-3.51	Costa Rica (Heredia)
2019-06-12	-9.75	-75.19	2.81	Costa Rica (Heredia)
2019-06-13	-14.77	-112.07	6.09	Costa Rica (Heredia)
2019-06-14	-12.15	-93.47	3.73	Costa Rica (Heredia)
2019-06-20	-4.08	-33.24	-0.6	Costa Rica (Heredia)
2019-06-24	-5.12	-33.02	7.94	Costa Rica (Heredia)
2019-07-01	-2.22	-13.62	4.14	Costa Rica (Heredia)
2019-07-03	-5.4	-42.6	0.6	Costa Rica (Heredia)
2019-07-04	-10.46	-93.11	-9.43	Costa Rica (Heredia)
2019-07-08	-6.35	-52.61	-1.81	Costa Rica (Heredia)
2019-07-09	-8.75	-57.56	12.44	Costa Rica (Heredia)
2019-07-10	-5.5	-38.31	5.69	Costa Rica (Heredia)
2019-07-15	-7.34	-50.09	8.63	Costa Rica (Heredia)
2019-07-16	-11.19	-81.47	8.05	Costa Rica (Heredia)
2019-07-19	-5.36	-51.76	-8.88	Costa Rica (Heredia)
2019-07-23	-1.68	-11.11	2.33	Costa Rica (Heredia)
2019-07-27	-7.12	-61.84	-4.88	Costa Rica (Heredia)
2019-08-03	-4.02	-20.29	11.87	Costa Rica (Heredia)
2019-08-07	-5.5	-34.64	9.36	Costa Rica (Heredia)
2019-08-08	-10.25	-66.41	15.59	Costa Rica (Heredia)
2019-08-09	-10.7	-70.29	15.31	Costa Rica (Heredia)
2019-08-15	-10.07	-86.41	-5.85	Costa Rica (Heredia)
2019-08-17	-12.14	-91.69	5.43	Costa Rica (Heredia)
2019-08-18	-13.7	-102.74	6.86	Costa Rica (Heredia)
2019-08-19	-11.49	-89.71	2.21	Costa Rica (Heredia)
2019-08-20	-12.41	-97.75	1.53	Costa Rica (Heredia)
2019-08-21	-8.92	-62.13	9.23	Costa Rica (Heredia)
2019-08-22	-7.33	-49.43	9.21	Costa Rica (Heredia)
2019-08-29	-2.45	-15.82	3.78	Costa Rica (Heredia)
2019-08-31	-5.21	-35.29	6.39	Costa Rica (Heredia)
2019-09-02	-3.85	-23.47	7.33	Costa Rica (Heredia)
2019-09-05	-0.52	-1.86	2.3	Costa Rica (Heredia)
2019-09-07	-5.16	-31.53	9.75	Costa Rica (Heredia)
2019-09-13	-4.53	-20.48	15.76	Costa Rica (Heredia)
2019-09-16	-5.4	-40.48	2.72	Costa Rica (Heredia)
2019-09-19	-3.39	-13.73	13.39	Costa Rica (Heredia)
2019-09-20	-4.69	-22.9	14.62	Costa Rica (Heredia)
2019-09-21	-6.45	-41.59	10.01	Costa Rica (Heredia)
2019-09-22	-10.53	-75.88	8.36	Costa Rica (Heredia)
2019-09-23	-9.55	-76.12	0.28	Costa Rica (Heredia)
2019-09-24	-9.78	-69.02	9.22	Costa Rica (Heredia)
2019-09-26	-12.12	-85.25	11.71	Costa Rica (Heredia)
2019-09-27	-9.71	-67.14	10.54	Costa Rica (Heredia)
2019-09-28	-12.45	-91.66	7.94	Costa Rica (Heredia)
2019-09-29	-12.33	-90.13	8.51	Costa Rica (Heredia)
2019-10-02	-10.68	-73.75	11.69	Costa Rica (Heredia)
2019-10-04	-9.43	-64.91	10.53	Costa Rica (Heredia)
2019-10-05	-8.2	-50.67	14.93	Costa Rica (Heredia)
2019-10-06	-8.3	-53.98	12.42	Costa Rica (Heredia)
2019-10-07	-10.88	-74.72	12.32	Costa Rica (Heredia)
2019-10-08	-8.2	-53.59	12.01	Costa Rica (Heredia)
2019-10-10	-4.26	-27.1	6.98	Costa Rica (Heredia)
2019-10-11	-7.84	-46.48	16.24	Costa Rica (Heredia)
2019-10-12	-8.78	-52.83	17.41	Costa Rica (Heredia)
2019-10-13	-8.59	-55.47	13.25	Costa Rica (Heredia)
2019-10-14	-10.03	-69.44	10.8	Costa Rica (Heredia)
2019-10-15	-11.77	-84.26	9.9	Costa Rica (Heredia)
2019-10-19	-5.94	-35.61	11.91	Costa Rica (Heredia)
2019-10-20	-5.86	-35.51	11.37	Costa Rica (Heredia)
2019-10-21	-11.17	-77.81	11.55	Costa Rica (Heredia)
2019-10-24	-7.44	-54.6	4.92	Costa Rica (Heredia)
2019-10-25	-8.82	-60.84	9.72	Costa Rica (Heredia)
2019-10-26	-13.39	-95.91	11.21	Costa Rica (Heredia)
2019-10-28	-11.67	-81.98	11.38	Costa Rica (Heredia)
2019-10-29	-8.57	-59.83	8.73	Costa Rica (Heredia)
2019-10-31	-8.71	-62.6	7.08	Costa Rica (Heredia)
2019-11-04	-2.78	-7.99	14.25	Costa Rica (Heredia)
2019-11-07	-5.22	-33.53	8.23	Costa Rica (Heredia)
2019-11-10	-3.72	-14.48	15.28	Costa Rica (Heredia)
2019-11-15	-6.63	-37.85	15.19	Costa Rica (Heredia)
2019-11-16	-5	-36.94	3.06	Costa Rica (Heredia)
2019-11-23	-1.53	-5.88	6.36	Costa Rica (Heredia)
2019-11-28	-5.75	-39.88	6.12	Costa Rica (Heredia)
2019-11-29	-8.02	-56.3	7.86	Costa Rica (Heredia)
2019-12-07	-5.37	-46.44	-3.48	Costa Rica (Heredia)
2019-12-08	-2.08	-7.96	8.68	Costa Rica (Heredia)
2019-12-20	-1.77	-5.99	8.17	Costa Rica (Heredia)
2020-01-20	-1.75	-5.59	8.41	Costa Rica (Heredia)
2020-01-28	-3.7	-8.5	21.1	Costa Rica (Heredia)
2020-01-29	-5.2	-27.35	14.25	Costa Rica (Heredia)
2020-04-02	-1.5	-4.42	7.58	Costa Rica (Heredia)
2020-04-04	-0.18	10.32	11.76	Costa Rica (Heredia)
2020-04-06	0.2	14.66	13.06	Costa Rica (Heredia)
2020-04-14	0.01	7.56	7.48	Costa Rica (Heredia)
2020-04-20	0.09	13.74	13.02	Costa Rica (Heredia)
2020-04-21	-1.89	-1.28	13.84	Costa Rica (Heredia)
2020-04-22	-2.2	-1.49	16.11	Costa Rica (Heredia)
2020-04-25	-2.01	1.86	17.94	Costa Rica (Heredia)
2020-04-30	-2.65	-8.88	12.32	Costa Rica (Heredia)
2020-05-01	-1.11	-3.19	5.69	Costa Rica (Heredia)
2020-05-08	-3.41	-28.7	-1.42	Costa Rica (Heredia)
2020-05-15	-3.6	-18.31	10.49	Costa Rica (Heredia)
2020-05-16	-3.33	-17.25	9.39	Costa Rica (Heredia)
2020-05-17	-1.79	-7.62	6.7	Costa Rica (Heredia)
2020-05-18	-2.87	-13.62	9.34	Costa Rica (Heredia)
2020-05-19	-4.67	-35.79	1.57	Costa Rica (Heredia)
2020-05-20	-6.67	-46.44	6.92	Costa Rica (Heredia)
2020-05-21	-8.78	-58.88	11.36	Costa Rica (Heredia)
2020-05-22	-12.04	-84.97	11.35	Costa Rica (Heredia)
2020-05-23	-11.59	-84.08	8.64	Costa Rica (Heredia)
2020-05-24	-9.87	-63.95	15.01	Costa Rica (Heredia)
2020-05-25	-9.68	-69.18	8.26	Costa Rica (Heredia)
2020-05-26	-7.43	-41.38	18.06	Costa Rica (Heredia)
2020-05-27	-7.61	-44.37	16.51	Costa Rica (Heredia)
2020-05-28	-7.03	-38.28	17.96	Costa Rica (Heredia)
2020-05-29	-8.18	-48.71	16.73	Costa Rica (Heredia)
2020-05-30	-12.82	-88	14.56	Costa Rica (Heredia)
2020-05-31	-15.61	-112.56	12.32	Costa Rica (Heredia)
2020-06-01	-14.24	-99.11	14.81	Costa Rica (Heredia)
2020-06-02	-14.74	-108.74	9.18	Costa Rica (Heredia)
2020-06-03	-13.87	-103.5	7.46	Costa Rica (Heredia)
2020-06-04	-15.06	-111.19	9.29	Costa Rica (Heredia)
2020-06-05	-15.05	-110.43	9.97	Costa Rica (Heredia)
2020-06-06	-15.04	-111.43	8.89	Costa Rica (Heredia)
2020-06-07	-15.36	-113.52	9.36	Costa Rica (Heredia)
2020-06-08	-12.67	-89.29	12.07	Costa Rica (Heredia)
2020-06-10	-6.59	-38.94	13.78	Costa Rica (Heredia)
2020-06-11	-5.79	-34.02	12.3	Costa Rica (Heredia)
2020-06-12	-6.56	-43.49	8.99	Costa Rica (Heredia)
2020-06-13	-9.93	-63.55	15.89	Costa Rica (Heredia)
2020-06-14	-12.99	-89.96	13.96	Costa Rica (Heredia)
2020-06-15	-12.54	-88.27	12.05	Costa Rica (Heredia)
2020-06-16	-13.09	-92.61	12.11	Costa Rica (Heredia)
2020-06-17	-13.74	-95.03	14.89	Costa Rica (Heredia)
2020-06-18	-12.17	-86.31	11.05	Costa Rica (Heredia)
2020-06-21	-7.73	-52.94	8.9	Costa Rica (Heredia)
2020-06-22	-10.51	-74.32	9.76	Costa Rica (Heredia)
2020-06-24	-6.51	-36	16.08	Costa Rica (Heredia)
2020-06-27	-2.15	-12.4	4.8	Costa Rica (Heredia)
2020-06-28	-9.19	-68.66	4.86	Costa Rica (Heredia)
2020-06-30	-7.28	-51.5	6.74	Costa Rica (Heredia)
2020-07-01	-3.43	-27.76	-0.32	Costa Rica (Heredia)
2020-07-02	-10.32	-74.35	8.21	Costa Rica (Heredia)
2020-07-03	-11.59	-84.13	8.59	Costa Rica (Heredia)
2020-07-04	-5.97	-40.97	6.79	Costa Rica (Heredia)
2020-07-05	-7.74	-51.63	10.29	Costa Rica (Heredia)
2020-07-06	-8.42	-57.75	9.61	Costa Rica (Heredia)
2020-07-08	-7.43	-71.04	-11.6	Costa Rica (Heredia)
2020-07-10	-4.69	-33.83	3.69	Costa Rica (Heredia)
2020-07-11	-3.61	-22.55	6.33	Costa Rica (Heredia)
2020-07-13	-7.25	-57.68	0.32	Costa Rica (Heredia)
2020-07-14	-11.3	-100.23	-9.83	Costa Rica (Heredia)
2020-07-22	-5.28	-28.33	13.91	Costa Rica (Heredia)
2020-07-24	-6.62	-39.68	13.28	Costa Rica (Heredia)
2020-07-26	-10.22	-68.56	13.2	Costa Rica (Heredia)
2020-07-27	-5.68	-43.69	1.75	Costa Rica (Heredia)
2020-07-28	-13.15	-92.59	12.61	Costa Rica (Heredia)
2020-07-29	-10.11	-72.16	8.72	Costa Rica (Heredia)
2020-08-04	-2.43	-15.51	3.93	Costa Rica (Heredia)
2020-08-06	-6.65	-42.24	10.96	Costa Rica (Heredia)
2020-08-07	-8.19	-58.29	7.23	Costa Rica (Heredia)
2020-08-08	-7.35	-72.83	-14.03	Costa Rica (Heredia)
2020-08-11	-6.61	-45.18	7.7	Costa Rica (Heredia)
2020-08-14	-6.03	-59.55	-11.31	Costa Rica (Heredia)
2020-08-15	-7.69	-51.36	10.16	Costa Rica (Heredia)
2020-08-16	-10.39	-75.22	7.9	Costa Rica (Heredia)
2020-08-18	-7.11	-43.6	13.28	Costa Rica (Heredia)
2020-08-20	-10.15	-66.3	14.9	Costa Rica (Heredia)
2020-08-21	-11.56	-82.57	9.91	Costa Rica (Heredia)
2020-08-22	-12.16	-82.78	14.5	Costa Rica (Heredia)
2020-08-24	-4.32	-19.39	15.17	Costa Rica (Heredia)
2020-08-25	-6.64	-38.55	14.57	Costa Rica (Heredia)
2020-08-26	-6.1	-34.97	13.83	Costa Rica (Heredia)
2020-08-27	-6.47	-39.32	12.44	Costa Rica (Heredia)
2020-08-29	-6.37	-41.4	9.56	Costa Rica (Heredia)
2020-09-02	-3.25	-12.49	13.51	Costa Rica (Heredia)
2020-09-03	-5.54	-31.66	12.66	Costa Rica (Heredia)
2020-09-04	-4.26	-14.75	19.33	Costa Rica (Heredia)
2020-09-05	-6.54	-34.51	17.81	Costa Rica (Heredia)
2020-09-06	-7.13	-36.95	20.09	Costa Rica (Heredia)
2020-09-07	-7.6	-51.42	9.38	Costa Rica (Heredia)
2020-09-08	-8.68	-59.28	10.16	Costa Rica (Heredia)
2020-09-09	-9.64	-70.35	6.77	Costa Rica (Heredia)
2020-09-10	-7.33	-49.95	8.69	Costa Rica (Heredia)
2020-09-12	-6.33	-40.56	10.08	Costa Rica (Heredia)
2020-09-13	-7.48	-45.89	13.95	Costa Rica (Heredia)
2020-09-14	-7.36	-45.26	13.62	Costa Rica (Heredia)
2020-09-15	-8.58	-56.8	11.84	Costa Rica (Heredia)
2020-09-16	-8.61	-53.52	15.36	Costa Rica (Heredia)
2020-09-17	-5.47	-28.34	15.42	Costa Rica (Heredia)
2020-09-18	-6.63	-32.9	20.14	Costa Rica (Heredia)
2020-09-19	-8.22	-47.8	17.96	Costa Rica (Heredia)
2020-09-20	-8.29	-52.74	13.58	Costa Rica (Heredia)
2020-09-22	-4.96	-23.29	16.39	Costa Rica (Heredia)
2020-09-23	-5.8	-27.13	19.27	Costa Rica (Heredia)
2020-09-24	-7.2	-40.9	16.7	Costa Rica (Heredia)
2020-09-25	-13.44	-87.93	19.59	Costa Rica (Heredia)
2020-09-26	-11.65	-80.7	12.5	Costa Rica (Heredia)
2020-09-27	-9.63	-58.42	18.62	Costa Rica (Heredia)
2020-09-28	-5.49	-36.93	6.99	Costa Rica (Heredia)
2020-09-29	-5.14	-29.52	11.6	Costa Rica (Heredia)
2020-09-30	-8.06	-45.76	18.72	Costa Rica (Heredia)
2020-10-01	-5.51	-38.4	5.68	Costa Rica (Heredia)
2020-10-02	-7.85	-53.62	9.18	Costa Rica (Heredia)
2020-10-03	-11.67	-84.71	8.65	Costa Rica (Heredia)
2020-10-04	-12.98	-93.57	10.27	Costa Rica (Heredia)
2020-10-06	-8.46	-60.77	6.91	Costa Rica (Heredia)
2020-10-07	-7.64	-55.81	5.31	Costa Rica (Heredia)
2020-10-08	-12.98	-97.77	6.07	Costa Rica (Heredia)
2020-10-09	-13.29	-100.78	5.54	Costa Rica (Heredia)
2020-10-10	-13.7	-96.2	13.4	Costa Rica (Heredia)
2020-10-14	-9.4	-62.89	12.31	Costa Rica (Heredia)
2020-10-15	-7.64	-45.15	15.97	Costa Rica (Heredia)
2020-10-16	-11.21	-74.3	15.38	Costa Rica (Heredia)
2020-10-17	-9.21	-55.49	18.19	Costa Rica (Heredia)
2020-10-18	-1.3	-5.45	4.95	Costa Rica (Heredia)
2020-10-19	-4.56	-21.44	15.04	Costa Rica (Heredia)
2020-10-20	-7.12	-44.18	12.78	Costa Rica (Heredia)
2020-10-21	-11.19	-79.52	10	Costa Rica (Heredia)
2020-10-23	-6.28	-36.68	13.56	Costa Rica (Heredia)
2020-10-24	-7.2	-43.34	14.26	Costa Rica (Heredia)
2020-10-25	-6.31	-39.14	11.34	Costa Rica (Heredia)
2020-10-26	-8.94	-57.98	13.54	Costa Rica (Heredia)
2020-10-28	-8.65	-57.15	12.05	Costa Rica (Heredia)
2020-10-29	-6.27	-40.38	9.78	Costa Rica (Heredia)
2020-10-31	-8.09	-50.51	14.21	Costa Rica (Heredia)
2020-11-01	-7.77	-47.92	14.24	Costa Rica (Heredia)
2020-11-02	-12.94	-90.65	12.87	Costa Rica (Heredia)
2020-11-03	-9.73	-62.66	15.18	Costa Rica (Heredia)
2020-11-04	-10.03	-65.91	14.33	Costa Rica (Heredia)
2020-11-05	-9.64	-62.36	14.76	Costa Rica (Heredia)
2020-11-06	-6.29	-40.06	10.26	Costa Rica (Heredia)
2020-11-07	-3.45	-15.22	12.38	Costa Rica (Heredia)
2020-11-08	-3.51	-14.15	13.93	Costa Rica (Heredia)
2020-11-11	-5.93	-33.88	13.56	Costa Rica (Heredia)
2020-11-12	-6.56	-41.41	11.07	Costa Rica (Heredia)
2020-11-13	-6.63	-37.12	15.92	Costa Rica (Heredia)
2020-11-15	-5.39	-29.52	13.6	Costa Rica (Heredia)
2020-11-16	-7.06	-40.44	16.04	Costa Rica (Heredia)
2020-11-17	-5.15	-21.56	19.64	Costa Rica (Heredia)
2020-11-18	-3.81	-17.04	13.44	Costa Rica (Heredia)
2020-11-15	-7.23	-42.25	15.59	Costa Rica (Heredia)
2020-11-16	-6.23	-35.74	14.1	Costa Rica (Heredia)
2020-11-17	-4.57	-21.46	15.1	Costa Rica (Heredia)
2020-11-17	-3.52	-15.2	12.96	Costa Rica (Heredia)
2020-11-17	-3.53	-13.8	14.44	Costa Rica (Heredia)
2020-11-17	-3.81	-15.23	15.25	Costa Rica (Heredia)
2020-11-20	-4.56	-20.94	15.54	Costa Rica (Heredia)
2020-11-21	-5.71	-31.63	14.05	Costa Rica (Heredia)
2020-11-22	-8.59	-52.71	16.01	Costa Rica (Heredia)
2020-11-23	-11.99	-81.88	14.04	Costa Rica (Heredia)
2020-11-24	-9.04	-57.7	14.62	Costa Rica (Heredia)
2020-11-27	-2	-7.34	8.66	Costa Rica (Heredia)
2020-11-28	-1.27	-5.62	4.54	Costa Rica (Heredia)
2020-11-29	-2.82	-6.46	16.1	Costa Rica (Heredia)
2020-11-30	-4.34	-18.35	16.37	Costa Rica (Heredia)
2020-12-03	-14.74	-97.13	20.79	Costa Rica (Heredia)
2020-12-04	-16.64	-112.76	20.36	Costa Rica (Heredia)
2020-12-10	-3.34	-6.52	20.2	Costa Rica (Heredia)
2020-12-31	-5.95	-23.59	24.01	Costa Rica (Heredia)
2021-01-13	-5.18	-48.51	-7.07	Costa Rica (Heredia)
2021-03-24	-1.87	-4.57	10.39	Costa Rica (Heredia)
2021-03-25	-2.47	-14.69	5.07	Costa Rica (Heredia)
2021-04-09	-3.5	-18.05	9.95	Costa Rica (Heredia)
2021-04-10	-5.9	-42.2	5	Costa Rica (Heredia)
2021-04-11	-9.95	-73.7	5.9	Costa Rica (Heredia)
2021-04-12	-6.75	-47.65	6.35	Costa Rica (Heredia)
2021-04-13	-7.05	-48.69	7.71	Costa Rica (Heredia)
2021-04-15	-6.84	-45.03	9.69	Costa Rica (Heredia)
2021-04-16	-6.18	-35.96	13.48	Costa Rica (Heredia)
2021-04-17	-8.19	-51.67	13.85	Costa Rica (Heredia)
2021-04-18	-8.43	-52.47	14.97	Costa Rica (Heredia)
2021-04-19	-12.77	-91.31	10.85	Costa Rica (Heredia)
2021-04-20	-12.24	-89.51	8.41	Costa Rica (Heredia)
2021-04-25	-2.15	-6.4	10.8	Costa Rica (Heredia)
2021-04-30	-2.4	-4.59	14.61	Costa Rica (Heredia)
2021-05-01	-4.81	-27.72	10.76	Costa Rica (Heredia)
2021-05-02	-2.79	-14.75	7.57	Costa Rica (Heredia)
2021-05-03	-11.23	-81.35	8.49	Costa Rica (Heredia)
2021-05-05	-9.8	-65.48	12.92	Costa Rica (Heredia)
2021-05-11	-5.14	-48.1	-6.98	Costa Rica (Heredia)
2021-05-12	-10.29	-70.71	11.61	Costa Rica (Heredia)
2021-05-13	-3.03	-17.47	6.77	Costa Rica (Heredia)
2021-05-20	-2.8	-7.35	15.05	Costa Rica (Heredia)
2021-05-21	-4.54	-20.54	15.78	Costa Rica (Heredia)
2021-05-24	-4.71	-28.24	9.44	Costa Rica (Heredia)
2021-05-27	-5.11	-36.21	4.67	Costa Rica (Heredia)
2021-05-28	-2.09	-9.96	6.76	Costa Rica (Heredia)
2021-05-29	-8.32	-54.38	12.18	Costa Rica (Heredia)
2021-05-30	-7.22	-48.16	9.6	Costa Rica (Heredia)
2021-06-04	-5.72	-36.85	8.91	Costa Rica (Heredia)
2021-06-07	-4.85	-29.15	9.65	Costa Rica (Heredia)
2021-06-08	-6.72	-47.25	6.51	Costa Rica (Heredia)
2021-06-09	-13.57	-98.47	10.09	Costa Rica (Heredia)
2021-06-10	-13.4	-107.22	-0.02	Costa Rica (Heredia)
2021-06-11	-13.79	-105.17	5.15	Costa Rica (Heredia)
2021-06-12	-13.2	-100.24	5.36	Costa Rica (Heredia)
2021-06-13	-11.12	-88.49	0.47	Costa Rica (Heredia)
2021-06-14	-10.06	-71.87	8.61	Costa Rica (Heredia)
2021-06-15	-16.78	-122.59	11.65	Costa Rica (Heredia)
2021-06-17	-11.85	-83.59	11.21	Costa Rica (Heredia)
2021-06-20	-9.15	-61.86	11.34	Costa Rica (Heredia)
2021-06-21	-8.13	-52.41	12.63	Costa Rica (Heredia)
2021-06-22	-3.66	-30.8	-1.52	Costa Rica (Heredia)
2021-06-26	-3.72	-19.26	10.5	Costa Rica (Heredia)
2021-06-27	-11.64	-78.51	14.61	Costa Rica (Heredia)
2021-06-28	-13.57	-98.55	10.01	Costa Rica (Heredia)
2021-06-29	-13.43	-96.04	11.4	Costa Rica (Heredia)
2021-07-01	-4.89	-33.48	5.64	Costa Rica (Heredia)
2021-07-03	-7.93	-48.38	15.06	Costa Rica (Heredia)
2021-07-04	-6.78	-39.49	14.75	Costa Rica (Heredia)
2021-07-05	-9.95	-64.9	14.7	Costa Rica (Heredia)
2021-07-06	-9.47	-62.78	12.98	Costa Rica (Heredia)
2021-07-08	-3.64	-14.49	14.63	Costa Rica (Heredia)
2021-07-11	-12.69	-85.4	16.12	Costa Rica (Heredia)
2021-07-12	-12.92	-87.98	15.38	Costa Rica (Heredia)
2021-07-23	-4.39	-22.69	12.43	Costa Rica (Heredia)
2021-07-24	-5.79	-33.34	12.98	Costa Rica (Heredia)
2021-07-25	-10.16	-84.76	-3.48	Costa Rica (Heredia)
2021-07-27	-10.05	-65.41	14.99	Costa Rica (Heredia)
2021-07-28	-14.22	-100.06	13.7	Costa Rica (Heredia)
2021-07-29	-10.41	-76.62	6.66	Costa Rica (Heredia)
2021-07-30	-6.48	-37.76	14.08	Costa Rica (Heredia)
2021-08-01	-6.81	-42.45	12.03	Costa Rica (Heredia)
2021-08-03	-7.13	-46.68	10.36	Costa Rica (Heredia)
2021-08-04	-8.5	-54.72	13.28	Costa Rica (Heredia)
2021-08-05	-8.54	-58.76	9.56	Costa Rica (Heredia)
2021-08-06	-9.88	-66	13.04	Costa Rica (Heredia)
2021-08-09	-7.67	-49.79	11.57	Costa Rica (Heredia)
2021-08-12	-7.43	-46.24	13.2	Costa Rica (Heredia)
2021-08-13	-4.64	-37.39	-0.27	Costa Rica (Heredia)
2021-08-15	-9.16	-68.63	4.65	Costa Rica (Heredia)
2021-08-16	-6.76	-50.6	3.48	Costa Rica (Heredia)
2021-08-18	-6.13	-40.75	8.29	Costa Rica (Heredia)
2021-08-19	-10.13	-72.21	8.83	Costa Rica (Heredia)
2021-08-20	-12.38	-90.58	8.46	Costa Rica (Heredia)
2021-08-21	-12.17	-85.2	12.16	Costa Rica (Heredia)
2021-08-22	-14.75	-105.58	12.42	Costa Rica (Heredia)
2021-08-23	-15.2	-112.05	9.55	Costa Rica (Heredia)
2021-08-24	-12.58	-85.72	14.92	Costa Rica (Heredia)
2021-08-25	-8.18	-52.06	13.38	Costa Rica (Heredia)
2021-08-26	-11.15	-74.93	14.27	Costa Rica (Heredia)
2021-08-27	-14.76	-109.53	8.55	Costa Rica (Heredia)
2021-08-31	-6.66	-34.55	18.73	Costa Rica (Heredia)
2021-09-01	-12.98	-93.95	9.89	Costa Rica (Heredia)
2021-09-03	-11.51	-83.05	9.03	Costa Rica (Heredia)
2021-09-05	-6.24	-41.98	7.94	Costa Rica (Heredia)
2021-09-07	-5.78	-33.76	12.48	Costa Rica (Heredia)
2021-09-08	-6.96	-41.47	14.21	Costa Rica (Heredia)
2021-09-09	-10.99	-75.81	12.11	Costa Rica (Heredia)
2021-09-10	-11.95	-84.27	11.33	Costa Rica (Heredia)
2021-09-12	-7.46	-51.13	8.55	Costa Rica (Heredia)
2021-09-13	-8.17	-50.52	14.84	Costa Rica (Heredia)
2021-09-14	-11.58	-84.59	8.05	Costa Rica (Heredia)
2021-09-15	-15.2	-114.45	7.15	Costa Rica (Heredia)
2021-09-16	-10.22	-71.84	9.92	Costa Rica (Heredia)
2021-09-22	-3.45	-16.22	11.38	Costa Rica (Heredia)
2021-09-23	-4.41	-24.69	10.59	Costa Rica (Heredia)
2021-09-24	-6.45	-42.7	8.9	Costa Rica (Heredia)
2021-09-25	-4.91	-33.56	5.72	Costa Rica (Heredia)
2021-09-28	-7.65	-59	2.2	Costa Rica (Heredia)
2021-09-29	-6.89	-43.8	11.32	Costa Rica (Heredia)
2021-09-30	-6.19	-35.68	13.84	Costa Rica (Heredia)
2021-10-01	-6.59	-39.89	12.83	Costa Rica (Heredia)
2021-10-05	-5.12	-24.93	16.03	Costa Rica (Heredia)
2021-10-06	-5.58	-29.21	15.43	Costa Rica (Heredia)
2021-10-07	-6.28	-35.62	14.62	Costa Rica (Heredia)
2021-10-08	-7.79	-47.44	14.88	Costa Rica (Heredia)
2021-10-10	-1.92	-6.28	9.08	Costa Rica (Heredia)
2021-10-12	-5.47	-26.47	17.29	Costa Rica (Heredia)
2021-10-13	-4.85	-20.63	18.17	Costa Rica (Heredia)
2021-10-14	-7.53	-46.06	14.18	Costa Rica (Heredia)
2021-10-16	-7.9	-46.78	16.42	Costa Rica (Heredia)
2021-10-17	-7.33	-41.15	17.49	Costa Rica (Heredia)
2021-10-18	-11.76	-77.15	16.93	Costa Rica (Heredia)
2021-10-19	-13.83	-93.31	17.33	Costa Rica (Heredia)
2021-10-20	-13.47	-99.25	8.51	Costa Rica (Heredia)
2021-10-21	-10.77	-76.16	10	Costa Rica (Heredia)
2021-10-23	-5.62	-33.51	11.45	Costa Rica (Heredia)
2021-10-24	-6.82	-38.55	16.01	Costa Rica (Heredia)
2021-10-25	-8.17	-56.56	8.8	Costa Rica (Heredia)
2021-10-29	-2.55	-15.19	5.21	Costa Rica (Heredia)
2021-10-31	-7.49	-50.3	9.62	Costa Rica (Heredia)
2021-11-01	-11.54	-98.92	-6.6	Costa Rica (Heredia)
2021-11-02	-9.44	-69.2	6.32	Costa Rica (Heredia)
2021-11-03	-8.91	-65.68	5.6	Costa Rica (Heredia)
2021-11-04	-11.36	-73.99	16.89	Costa Rica (Heredia)
2021-11-05	-8.26	-47.9	18.18	Costa Rica (Heredia)
2021-11-09	-4.61	-24.86	12.02	Costa Rica (Heredia)
2021-11-30	-3.58	-17.86	10.78	Costa Rica (Heredia)
2021-12-01	-4.15	-24.85	8.35	Costa Rica (Heredia)
2021-12-14	-0.87	2.45	9.41	Costa Rica (Heredia)
2021-12-18	-1.78	-11	3.24	Costa Rica (Heredia)
2021-12-27	-1.48	-4.53	7.31	Costa Rica (Heredia)
2022-03-13	-1.35	1.271	12.071	Costa Rica (Heredia)
2022-04-01	-1.59	4.85	17.57	Costa Rica (Heredia)
2022-04-04	-4.27	-24.18	9.98	Costa Rica (Heredia)
2022-04-05	-3.95	-13.58	18.02	Costa Rica (Heredia)
2022-04-06	-5.14	-21.07	20.05	Costa Rica (Heredia)
2022-04-07	-3.95	-15.3	16.3	Costa Rica (Heredia)
2022-04-08	-2.17	1.87	19.23	Costa Rica (Heredia)
2022-04-09	-5.85	-35.39	11.41	Costa Rica (Heredia)
2022-04-20	-1.1	6.71	15.51	Costa Rica (Heredia)
2022-04-21	-3.42	-11.14	16.22	Costa Rica (Heredia)
2022-04-22	-5.38	-11.83	31.21	Costa Rica (Heredia)
2022-04-23	-4.25	-15.89	18.11	Costa Rica (Heredia)
2022-04-24	-3.05	-11.32	13.08	Costa Rica (Heredia)
2022-04-25	-5.54	-25.61	18.71	Costa Rica (Heredia)
2022-04-26	-5.46	-25.92	17.76	Costa Rica (Heredia)
2022-04-27	-5.86	-32.94	13.94	Costa Rica (Heredia)
2022-04-28	-9.64	-66.33	10.79	Costa Rica (Heredia)
2022-04-29	-3.82	-22.65	7.91	Costa Rica (Heredia)
2022-04-30	-7.12	-43.88	13.08	Costa Rica (Heredia)
2022-05-01	-10.36	-71.08	11.8	Costa Rica (Heredia)
2022-05-02	-10.42	-74.28	9.08	Costa Rica (Heredia)
2022-05-03	-10.46	-71.66	12.02	Costa Rica (Heredia)
2022-05-04	-11.08	-77.48	11.16	Costa Rica (Heredia)
2022-05-05	-7.96	-55.89	7.79	Costa Rica (Heredia)
2022-05-06	-10.3	-68.66	13.74	Costa Rica (Heredia)
2022-05-07	-7.63	-53.04	8	Costa Rica (Heredia)
2022-05-08	-8	-48.81	15.19	Costa Rica (Heredia)
2022-05-09	-5.45	-26.61	16.99	Costa Rica (Heredia)
2022-05-10	-3.75	-27.4	2.6	Costa Rica (Heredia)
2022-05-11	-4.9	-35.4	3.8	Costa Rica (Heredia)
2022-05-12	-1.76	-14.6	-0.52	Costa Rica (Heredia)
2022-05-13	-6.34	-44.7	6.02	Costa Rica (Heredia)
2022-05-14	-9.89	-75.3	3.82	Costa Rica (Heredia)
2022-05-15	-11.53	-77	15.24	Costa Rica (Heredia)
2022-05-16	-15.24	-112	9.92	Costa Rica (Heredia)
2022-05-17	-14.67	-100.6	16.76	Costa Rica (Heredia)
2022-05-18	-11.36	-78.6	12.28	Costa Rica (Heredia)
2022-05-20	-21.13	-153.8	15.24	Costa Rica (Heredia)
2022-05-21	-21.87	-162.5	12.46	Costa Rica (Heredia)
2022-05-24	-13.69	-101	8.52	Costa Rica (Heredia)
2022-05-25	-10.63	-78.8	6.24	Costa Rica (Heredia)
2022-05-26	-10.03	-71.4	8.84	Costa Rica (Heredia)
2022-05-27	-7.79	-51.5	10.82	Costa Rica (Heredia)
2022-05-29	-11.72	-82.3	11.46	Costa Rica (Heredia)
2022-05-30	-12.56	-91.7	8.78	Costa Rica (Heredia)
2022-06-01	-14.16	-100.4	12.88	Costa Rica (Heredia)
2022-06-02	-18.3	-127.6	18.8	Costa Rica (Heredia)
2022-06-03	-17.83	-128.6	14.04	Costa Rica (Heredia)
2022-06-04	-5.45	-27.7	15.9	Costa Rica (Heredia)
2022-06-05	-3.47	-11.8	15.96	Costa Rica (Heredia)
2022-06-07	-10.69	-66.8	18.72	Costa Rica (Heredia)
2022-06-08	-12.01	-78	18.08	Costa Rica (Heredia)
2022-06-09	-14.92	-99.5	19.86	Costa Rica (Heredia)
2022-06-10	-14.92	-100.7	18.66	Costa Rica (Heredia)
2022-06-11	-17.19	-117	20.52	Costa Rica (Heredia)
2022-06-12	-18.98	-131.1	20.74	Costa Rica (Heredia)
2022-06-13	-20.59	-148.2	16.52	Costa Rica (Heredia)
2022-06-14	-16.13	-117.2	11.84	Costa Rica (Heredia)
2022-06-15	-16.06	-114.8	13.68	Costa Rica (Heredia)
2022-06-16	-17.82	-127.2	15.36	Costa Rica (Heredia)
2022-06-17	-16.2	-117.8	11.8	Costa Rica (Heredia)
2022-06-18	-13.91	-96.1	15.18	Costa Rica (Heredia)
2022-06-19	-13.45	-94.5	13.1	Costa Rica (Heredia)
2022-06-20	-17.26	-120.4	17.68	Costa Rica (Heredia)
2022-06-21	-19.04	-137.9	14.42	Costa Rica (Heredia)
2022-06-22	-16.65	-125.8	7.4	Costa Rica (Heredia)
2022-06-24	-12.95	-89.9	13.7	Costa Rica (Heredia)
2022-06-25	-16.31	-120.1	10.38	Costa Rica (Heredia)
2022-06-29	-14.6	-90.2	26.6	Costa Rica (Heredia)
2022-01-07	-7.18	-38.2	19.24	Costa Rica (Heredia)
2022-01-07	-8.62	-52.3	16.66	Costa Rica (Heredia)
2022-01-07	-9.27	-60.7	13.46	Costa Rica (Heredia)
2022-02-07	-12.79	-85.8	16.52	Costa Rica (Heredia)
2022-07-03	-9.82	-65.7	12.86	Costa Rica (Heredia)
2022-07-05	-10.77	-82.2	3.96	Costa Rica (Heredia)
2022-07-06	-10.17	-79.2	2.16	Costa Rica (Heredia)
2022-07-07	-7.88	-56.2	6.84	Costa Rica (Heredia)
2022-07-10	-5.03	-34.2	6.04	Costa Rica (Heredia)
2022-07-11	-3.28	-31.7	-5.46	Costa Rica (Heredia)
2022-07-12	-6.54	-50.7	1.62	Costa Rica (Heredia)
2022-07-14	-12.53	-97.7	2.54	Costa Rica (Heredia)
2022-07-15	-11.34	-87.5	3.22	Costa Rica (Heredia)
2022-05-05	-9.35	-68.1	6.7	Costa Rica (Heredia)
2022-07-21	-6.32	-41.8	8.76	Costa Rica (Heredia)
2022-07-22	-10.23	-69.7	12.14	Costa Rica (Heredia)
2022-07-23	-6.74	-52.7	1.22	Costa Rica (Heredia)
2022-07-27	-5.73	-37.3	8.54	Costa Rica (Heredia)
2022-07-28	-10.59	-75.9	8.82	Costa Rica (Heredia)
2022-01-08	-2.07	-9.75	6.81	Costa Rica (Heredia)
2022-03-08	-10.54	-69.7	14.62	Costa Rica (Heredia)
2022-06-08	-8.69	-61.7	7.82	Costa Rica (Heredia)
2022-07-08	-9.66	-68	9.28	Costa Rica (Heredia)
2022-08-08	-11.59	-86.1	6.62	Costa Rica (Heredia)
2022-12-08	-10.83	-79.8	6.84	Costa Rica (Heredia)
2022-08-13	-11.08	-79.4	9.24	Costa Rica (Heredia)
2022-08-14	-9.84	-66.9	11.82	Costa Rica (Heredia)
2022-08-18	-8.89	-62.3	8.82	Costa Rica (Heredia)
2022-08-22	-9.07	-67	5.56	Costa Rica (Heredia)
2022-08-23	-10.42	-74.45	8.91	Costa Rica (Heredia)
2022-08-24	-9.38	-66.5	8.54	Costa Rica (Heredia)
2022-08-26	-4.85	-27.55	11.25	Costa Rica (Heredia)
2022-08-27	-7.55	-46.9	13.5	Costa Rica (Heredia)
2022-08-28	-6.79	-40	14.32	Costa Rica (Heredia)
2022-08-30	-7.98	-47.2	16.64	Costa Rica (Heredia)
2022-08-31	-12.79	-85.9	16.42	Costa Rica (Heredia)
2022-09-01	-12.72	-85	16.76	Costa Rica (Heredia)
2022-09-02	-15.008	-107.89	12.174	Costa Rica (Heredia)
2022-09-03	-11.827	-82.33	12.286	Costa Rica (Heredia)
2022-09-06	-7.306	-45.86	12.588	Costa Rica (Heredia)
2022-09-08	-9.012	-55.68	16.416	Costa Rica (Heredia)
2022-09-09	-9	-56.16	15.84	Costa Rica (Heredia)
2022-09-10	-12.534	-83	17.272	Costa Rica (Heredia)
2022-09-11	-12.94	-86.77	16.75	Costa Rica (Heredia)
2022-09-13	-10.502	-71.26	12.756	Costa Rica (Heredia)
2022-09-14	-11.808	-78.61	15.854	Costa Rica (Heredia)
2022-09-16	-14.248	-99.55	14.434	Costa Rica (Heredia)
2022-09-17	-14.202	-97.07	16.546	Costa Rica (Heredia)
2022-09-18	-15.69	-108.47	17.05	Costa Rica (Heredia)
2022-09-20	-16.047	-113.41	14.966	Costa Rica (Heredia)
2022-09-23	-9.283	-60.06	14.204	Costa Rica (Heredia)
2022-09-24	-10.764	-67.55	18.562	Costa Rica (Heredia)
2022-09-25	-10.938	-71.35	16.154	Costa Rica (Heredia)
2022-09-26	-10.067	-62.85	17.686	Costa Rica (Heredia)
2022-09-29	-13.636	-95.11	13.978	Costa Rica (Heredia)
2022-09-30	-12.985	-88.44	15.44	Costa Rica (Heredia)
2022-10-01	-14.205	-96.24	17.4	Costa Rica (Heredia)
2022-10-02	-15.549	-108.85	15.542	Costa Rica (Heredia)
2022-10-04	-12.01	-85.13	10.95	Costa Rica (Heredia)
2022-10-05	-10.819	-69.53	17.022	Costa Rica (Heredia)
2022-10-06	-9.56	-59.57	16.91	Costa Rica (Heredia)
2022-10-08	-7.844	-57.72	5.032	Costa Rica (Heredia)
2022-10-09	-9.903	-65.7	13.524	Costa Rica (Heredia)
2022-10-10	-9.413	-61.7	13.604	Costa Rica (Heredia)
2022-10-11	-7.46	-45.99	13.69	Costa Rica (Heredia)
2022-10-12	-5.561	-29.48	15.008	Costa Rica (Heredia)
2022-10-14	-6.61	-40.61	12.27	Costa Rica (Heredia)
2022-10-17	-9.722	-62.4	15.376	Costa Rica (Heredia)
2022-10-14	-9.347	-59.3	15.476	Costa Rica (Heredia)
2022-10-15	-9.519	-64.33	11.822	Costa Rica (Heredia)
2022-10-16	-9.434	-61.46	14.012	Costa Rica (Heredia)
2022-10-16	-11.513	-76.47	15.634	Costa Rica (Heredia)
2022-10-19	-7.304	-43.33	15.102	Costa Rica (Heredia)
2022-10-21	-5.072	-27.51	13.066	Costa Rica (Heredia)
2022-10-22	-5.704	-29.91	15.722	Costa Rica (Heredia)
2022-10-23	-4.535	-21.57	14.71	Costa Rica (Heredia)
2022-10-25	-3.363	-17.46	9.444	Costa Rica (Heredia)
2022-10-30	-2.76	-5.7	16.38	Costa Rica (Heredia)
2022-10-29	-2.614	-0.6	20.312	Costa Rica (Heredia)
2022-11-01	-2.822	-1.78	20.796	Costa Rica (Heredia)
2022-11-02	-4.306	-16.39	18.058	Costa Rica (Heredia)
2022-11-04	-5.694	-39.79	5.762	Costa Rica (Heredia)
2022-11-05	-11.082	-73.02	15.636	Costa Rica (Heredia)
2022-11-06	-13.551	-93.75	14.658	Costa Rica (Heredia)
2022-11-07	-12.978	-89.88	13.944	Costa Rica (Heredia)
2022-11-07	-11.442	-75.69	15.846	Costa Rica (Heredia)
2022-11-08	-8.909	-57	14.272	Costa Rica (Heredia)
2022-11-10	-6.701	-40.22	13.388	Costa Rica (Heredia)
2022-11-11	-6.962	-40.15	15.546	Costa Rica (Heredia)
2022-11-13	-7.412	-47.82	11.476	Costa Rica (Heredia)
2022-11-19	-6.402	-37.34	13.876	Costa Rica (Heredia)
2022-11-20	-10.469	-70.03	13.722	Costa Rica (Heredia)
2022-11-24	-4.895	-23.83	15.33	Costa Rica (Heredia)
2022-11-26	-4.796	-26.02	12.348	Costa Rica (Heredia)
2022-11-27	-6.257	-35.37	14.686	Costa Rica (Heredia)
2022-11-29	-9.526	-67.21	8.998	Costa Rica (Heredia)
2022-11-30	-3.833	-26.76	3.904	Costa Rica (Heredia)
2022-12-03	0.363	16.42	13.516	Costa Rica (Heredia)
2014-04-11	-0.2	10.18	11.78	Costa Rica (Bataan)
2014-04-12	-0.26	11	13.08	Costa Rica (Bataan)
2014-04-14	0.34	15.12	12.4	Costa Rica (Bataan)
2014-04-18	-0.18	14.54	15.98	Costa Rica (Bataan)
2014-04-19	0.18	18.92	17.48	Costa Rica (Bataan)
2014-04-20	-0.32	11.92	14.48	Costa Rica (Bataan)
2014-04-21	-0.81	5.08	11.56	Costa Rica (Bataan)
2014-04-22	-1.28	5	15.24	Costa Rica (Bataan)
2014-04-24	-0.9	7.24	14.44	Costa Rica (Bataan)
2014-04-26	-2.38	-10.22	8.82	Costa Rica (Bataan)
2014-04-27	-2.05	-7.9	8.5	Costa Rica (Bataan)
2014-04-29	-3.61	-22.17	6.71	Costa Rica (Bataan)
2014-05-01	-0.77	1.49	7.65	Costa Rica (Bataan)
2014-05-02	-1.41	-3.81	7.47	Costa Rica (Bataan)
2014-05-03	-1.19	1.6	11.12	Costa Rica (Bataan)
2014-05-05	-0.29	8.05	10.37	Costa Rica (Bataan)
2014-05-07	-0.6	6.25	11.05	Costa Rica (Bataan)
2014-05-10	-0.71	6.09	11.77	Costa Rica (Bataan)
2014-05-15	-0.35	11.38	14.18	Costa Rica (Bataan)
2014-05-16	-3.42	-17.73	9.63	Costa Rica (Bataan)
2014-05-17	-1.05	-0.63	7.77	Costa Rica (Bataan)
2014-05-19	-0.5	7.99	11.99	Costa Rica (Bataan)
2014-05-20	-0.81	7.27	13.75	Costa Rica (Bataan)
2014-05-22	0.32	10.64	8.08	Costa Rica (Bataan)
2014-05-23	-3.67	-22.79	6.57	Costa Rica (Bataan)
2014-05-24	-2.35	-10.12	8.68	Costa Rica (Bataan)
2014-05-26	-1.76	-4.74	9.34	Costa Rica (Bataan)
2014-05-27	-1.61	-2.43	10.45	Costa Rica (Bataan)
2014-06-01	-5.21	-34.02	7.66	Costa Rica (Bataan)
2014-06-05	-1.69	-5.77	7.75	Costa Rica (Bataan)
2014-06-06	0.14	8.3	7.18	Costa Rica (Bataan)
2014-06-07	-2.34	-9.37	9.35	Costa Rica (Bataan)
2014-06-08	-0.67	1.3	6.66	Costa Rica (Bataan)
2014-06-09	-0.9	0.87	8.07	Costa Rica (Bataan)
2014-06-13	-3.74	-25.71	4.21	Costa Rica (Bataan)
2014-06-14	-5.5	-42.44	1.56	Costa Rica (Bataan)
2014-06-16	-6.34	-45.68	5.04	Costa Rica (Bataan)
2014-06-17	-6.16	-48.4	0.88	Costa Rica (Bataan)
2014-06-18	-7.85	-58.74	4.06	Costa Rica (Bataan)
2014-06-19	-5.35	-35.99	6.81	Costa Rica (Bataan)
2014-06-20	-5.45	-36.35	7.25	Costa Rica (Bataan)
2014-06-21	-2.35	-11.77	7.03	Costa Rica (Bataan)
2014-06-22	-1.43	-5.57	5.87	Costa Rica (Bataan)
2014-06-23	-2.3	-10.88	7.52	Costa Rica (Bataan)
2014-06-26	-4.32	-26.98	7.58	Costa Rica (Bataan)
2014-06-27	-3.58	-20.19	8.45	Costa Rica (Bataan)
2014-06-29	-1.08	-1.28	7.36	Costa Rica (Bataan)
2014-06-30	-2.02	-8.47	7.69	Costa Rica (Bataan)
2014-07-01	-1.74	-7.2	6.72	Costa Rica (Bataan)
2014-07-02	-5.49	-36.62	7.3	Costa Rica (Bataan)
2014-07-06	-1.23	-0.41	9.43	Costa Rica (Bataan)
2014-07-07	-1.21	0.78	10.46	Costa Rica (Bataan)
2014-07-09	-0.81	1.52	8	Costa Rica (Bataan)
2014-07-10	-1	2.3	10.3	Costa Rica (Bataan)
2014-07-11	-1.59	-2.36	10.36	Costa Rica (Bataan)
2014-07-12	-5.04	-33.77	6.55	Costa Rica (Bataan)
2014-07-13	-8.79	-71.1	-0.78	Costa Rica (Bataan)
2014-07-15	-2.78	-15.29	6.95	Costa Rica (Bataan)
2014-07-16	-2.14	-9.34	7.78	Costa Rica (Bataan)
2014-07-17	-2.87	-15.77	7.19	Costa Rica (Bataan)
2014-07-18	-3.99	-23.52	8.4	Costa Rica (Bataan)
2014-07-19	-2.91	-17.88	5.4	Costa Rica (Bataan)
2014-07-20	-3.12	-16.86	8.1	Costa Rica (Bataan)
2014-07-21	-2.74	-13.24	8.68	Costa Rica (Bataan)
2014-07-22	-4.24	-26.44	7.48	Costa Rica (Bataan)
2014-07-24	-1.8	-6.81	7.59	Costa Rica (Bataan)
2014-07-25	-2.73	-14.73	7.11	Costa Rica (Bataan)
2014-07-28	-2.58	-13.78	6.86	Costa Rica (Bataan)
2014-07-30	-2.52	-12.66	7.5	Costa Rica (Bataan)
2014-07-31	-2.03	-7.44	8.8	Costa Rica (Bataan)
2014-08-01	-2.99	-16.56	7.36	Costa Rica (Bataan)
2014-08-02	-4.64	-27.95	9.17	Costa Rica (Bataan)
2014-08-05	-3.99	-24.31	7.61	Costa Rica (Bataan)
2014-08-07	-0.2	2.67	4.27	Costa Rica (Bataan)
2014-08-15	-4.48	-27.86	7.98	Costa Rica (Bataan)
2014-08-16	-2.99	-20.19	3.73	Costa Rica (Bataan)
2014-08-18	-3.21	-19.4	6.28	Costa Rica (Bataan)
2014-08-19	-3.49	-21.08	6.84	Costa Rica (Bataan)
2014-08-20	-7.59	-52.48	8.24	Costa Rica (Bataan)
2014-08-23	-4.24	-22.82	11.1	Costa Rica (Bataan)
2014-08-29	-6.45	-40.19	11.41	Costa Rica (Bataan)
2014-09-02	-2.48	-11.56	8.28	Costa Rica (Bataan)
2014-09-08	-3.2	-17.51	8.09	Costa Rica (Bataan)
2014-09-11	-3.23	-15.6	10.24	Costa Rica (Bataan)
2014-09-13	-7.02	-47.76	8.4	Costa Rica (Bataan)
2014-09-14	-10.68	-75.52	9.92	Costa Rica (Bataan)
2014-09-15	-9.98	-74.9	4.94	Costa Rica (Bataan)
2014-09-17	-6.85	-48.48	6.32	Costa Rica (Bataan)
2014-09-18	-5.99	-45.33	2.59	Costa Rica (Bataan)
2014-09-26	-12.36	-98.78	0.1	Costa Rica (Bataan)
2014-09-30	-4.73	-27.91	9.93	Costa Rica (Bataan)
2014-10-03	-4.48	-25.64	10.2	Costa Rica (Bataan)
2014-10-07	-3.84	-20.82	9.9	Costa Rica (Bataan)
2014-10-08	-4.15	-23.69	9.51	Costa Rica (Bataan)
2014-10-10	-7.99	-55.27	8.65	Costa Rica (Bataan)
2014-10-29	-4.86	-26.31	12.57	Costa Rica (Bataan)
2014-10-31	-6.56	-42.08	10.4	Costa Rica (Bataan)
2014-11-04	-5.39	-31.97	11.15	Costa Rica (Bataan)
2014-11-06	-4.5	-21.25	14.75	Costa Rica (Bataan)
2014-11-07	-4.1	-15.64	17.16	Costa Rica (Bataan)
2014-11-19	-2.76	-8.94	13.14	Costa Rica (Bataan)
2014-11-21	-2.72	-8.6	13.16	Costa Rica (Bataan)
2014-11-26	-3.91	-19.46	11.82	Costa Rica (Bataan)
2014-11-27	-3.82	-19.23	11.33	Costa Rica (Bataan)
2014-11-28	-1.04	2.58	10.9	Costa Rica (Bataan)
2014-11-29	-0.55	5.7	10.1	Costa Rica (Bataan)
2014-11-30	0.1	10.65	9.85	Costa Rica (Bataan)
2014-12-01	-0.83	2.86	9.5	Costa Rica (Bataan)
2014-12-02	-3.88	-21.41	9.63	Costa Rica (Bataan)
2014-12-03	-6.28	-42.75	7.49	Costa Rica (Bataan)
2014-12-04	-5.03	-30.45	9.79	Costa Rica (Bataan)
2014-12-05	-5.42	-33.04	10.32	Costa Rica (Bataan)
2014-12-06	-5.44	-34.57	8.95	Costa Rica (Bataan)
2014-12-07	-3.53	-16.96	11.28	Costa Rica (Bataan)
2014-12-08	-2.84	-5.6	17.12	Costa Rica (Bataan)
2014-12-10	-1.88	3.02	18.06	Costa Rica (Bataan)
2014-12-12	-2.69	-3.49	18.03	Costa Rica (Bataan)
2014-12-13	-4.26	-21.74	12.34	Costa Rica (Bataan)
2014-12-14	-2.73	-5.07	16.77	Costa Rica (Bataan)
2014-12-17	-1.98	1.44	17.28	Costa Rica (Bataan)
2014-12-18	-3.4	-12.25	14.95	Costa Rica (Bataan)
2014-12-30	-0.9	3.29	10.49	Costa Rica (Bataan)
2014-12-31	-1.29	0.64	10.96	Costa Rica (Bataan)
2015-01-01	-1.01	0.98	9.06	Costa Rica (Bataan)
2015-01-03	0.12	9.97	9.01	Costa Rica (Bataan)
2015-01-04	-0.62	4.3	9.26	Costa Rica (Bataan)
2015-01-05	-0.45	4.49	8.09	Costa Rica (Bataan)
2015-01-06	-0.9	2.23	9.43	Costa Rica (Bataan)
2015-01-07	-0.59	6.04	10.76	Costa Rica (Bataan)
2015-01-08	-1.01	3.98	12.06	Costa Rica (Bataan)
2015-01-08	-1.01	3.98	12.06	Costa Rica (Bataan)
2015-01-12	-0.95	1.91	9.51	Costa Rica (Bataan)
2015-01-13	-1.15	-0.26	8.94	Costa Rica (Bataan)
2015-01-14	-0.81	1.59	8.07	Costa Rica (Bataan)
2015-01-16	-1.21	-1.53	8.15	Costa Rica (Bataan)
2015-01-19	-0.45	8.92	12.52	Costa Rica (Bataan)
2015-01-20	-2.19	-5.81	11.71	Costa Rica (Bataan)
2015-01-28	-1.18	5.21	14.65	Costa Rica (Bataan)
2015-01-29	-1.55	5.01	17.41	Costa Rica (Bataan)
2015-02-03	-0.97	3.18	10.94	Costa Rica (Bataan)
2015-02-06	-1.31	1.07	11.55	Costa Rica (Bataan)
2015-02-07	-0.83	6.25	12.89	Costa Rica (Bataan)
2015-02-08	-0.81	6.79	13.27	Costa Rica (Bataan)
2015-02-13	-1.87	1.99	16.95	Costa Rica (Bataan)
2015-02-14	-2.28	2.05	20.29	Costa Rica (Bataan)
2015-02-15	-0.41	16.17	19.45	Costa Rica (Bataan)
2015-02-16	-0.94	10.76	18.28	Costa Rica (Bataan)
2015-02-17	-0.92	4.88	12.24	Costa Rica (Bataan)
2015-02-20	0.22	13.39	11.63	Costa Rica (Bataan)
2015-02-21	-0.92	8.24	15.6	Costa Rica (Bataan)
2015-02-28	-0.29	12.46	14.78	Costa Rica (Bataan)
2015-03-01	0.14	13.13	12.01	Costa Rica (Bataan)
2015-03-02	-0.36	9.73	12.61	Costa Rica (Bataan)
2015-03-03	0.01	13.6	13.52	Costa Rica (Bataan)
2015-03-08	-0.31	14.31	16.79	Costa Rica (Bataan)
2015-03-13	-0.11	10.33	11.21	Costa Rica (Bataan)
2015-03-16	0.62	19.62	14.66	Costa Rica (Bataan)
2015-03-28	1.4	17.73	6.53	Costa Rica (Bataan)
2015-03-29	2.09	21.35	4.63	Costa Rica (Bataan)
2015-03-31	-0.51	8.1	12.18	Costa Rica (Bataan)
2015-04-01	0.88	13.61	6.57	Costa Rica (Bataan)
2015-04-05	0.27	13.59	11.43	Costa Rica (Bataan)
2015-04-06	0.09	13	12.28	Costa Rica (Bataan)
2015-04-07	0.84	17.5	10.78	Costa Rica (Bataan)
2015-04-08	0.76	14.86	8.78	Costa Rica (Bataan)
2015-04-09	-0.06	10.7	11.18	Costa Rica (Bataan)
2015-04-11	1.23	18.14	8.3	Costa Rica (Bataan)
2015-04-12	-1.2	-1.22	8.38	Costa Rica (Bataan)
2015-04-13	-1.62	-5.05	7.91	Costa Rica (Bataan)
2015-04-14	-0.1	6.37	7.17	Costa Rica (Bataan)
2015-04-15	-0.71	2.59	8.27	Costa Rica (Bataan)
2015-04-16	-0.18	6.29	7.73	Costa Rica (Bataan)
2015-04-18	0.49	13.38	9.46	Costa Rica (Bataan)
2015-04-19	0.64	8.25	3.13	Costa Rica (Bataan)
2015-04-20	-1.83	-6.429	8.211	Costa Rica (Bataan)
2015-04-22	-0.04	8.5	8.82	Costa Rica (Bataan)
2015-04-24	-1.08	-1.27	7.37	Costa Rica (Bataan)
2015-05-01	-3.11	-14.58	10.3	Costa Rica (Bataan)
2015-05-03	0.93	12.22	4.78	Costa Rica (Bataan)
2015-05-04	0.89	17.31	10.19	Costa Rica (Bataan)
2015-05-08	-2.92	-13.4	9.96	Costa Rica (Bataan)
2015-05-09	-0.49	4.95	8.87	Costa Rica (Bataan)
2015-05-10	-0.59	5.16	9.88	Costa Rica (Bataan)
2015-05-11	-2.87	-13.21	9.75	Costa Rica (Bataan)
2015-05-12	-0.2	5.65	7.25	Costa Rica (Bataan)
2015-05-13	-0.39	5.58	8.7	Costa Rica (Bataan)
2015-05-14	0.08	9.25	8.61	Costa Rica (Bataan)
2015-05-15	-2.34	-14.32	4.4	Costa Rica (Bataan)
2015-05-16	-2.68	-15.23	6.21	Costa Rica (Bataan)
2015-05-19	-3.63	-22.66	6.38	Costa Rica (Bataan)
2015-05-20	-3.89	-28.38	2.74	Costa Rica (Bataan)
2015-05-21	-5.61	-37.6	7.28	Costa Rica (Bataan)
2015-05-22	-5.93	-40.54	6.9	Costa Rica (Bataan)
2015-05-23	-1.98	-8.75	7.09	Costa Rica (Bataan)
2015-05-24	-3.71	-21.92	7.76	Costa Rica (Bataan)
2015-05-25	-2	-11.65	4.35	Costa Rica (Bataan)
2015-05-26	-2.23	-8.05	9.79	Costa Rica (Bataan)
2015-05-27	0.31	10.91	8.43	Costa Rica (Bataan)
2015-06-02	-2.15	-12.62	4.58	Costa Rica (Bataan)
2015-06-04	-3.97	-28.74	3.02	Costa Rica (Bataan)
2015-06-07	-4.6	-32.86	3.94	Costa Rica (Bataan)
2015-06-09	-10.79	-79.54	6.78	Costa Rica (Bataan)
2015-06-10	-10.01	-77.11	2.97	Costa Rica (Bataan)
2015-06-15	-0.55	-1.82	2.58	Costa Rica (Bataan)
2015-06-16	-1.51	-7.73	4.35	Costa Rica (Bataan)
2015-06-17	-1.27	-4.7	5.46	Costa Rica (Bataan)
2015-06-18	-2.8	-18.55	3.85	Costa Rica (Bataan)
2015-06-20	-0.75	-1.43	4.57	Costa Rica (Bataan)
2015-06-21	-1.38	-4.41	6.63	Costa Rica (Bataan)
2015-06-22	-3.98	-24.33	7.51	Costa Rica (Bataan)
2015-06-23	-2.26	-11.82	6.26	Costa Rica (Bataan)
2015-06-24	-0.66	0.44	5.72	Costa Rica (Bataan)
2015-06-26	-1.75	-4.81	9.19	Costa Rica (Bataan)
2015-06-27	-0.77	2.78	8.94	Costa Rica (Bataan)
2015-06-28	-3.51	-19.94	8.14	Costa Rica (Bataan)
2015-06-30	-1.8	-7.33	7.07	Costa Rica (Bataan)
2015-07-02	-0.03	8.23	8.47	Costa Rica (Bataan)
2015-07-03	-0.38	5.37	8.41	Costa Rica (Bataan)
2015-07-04	0.21	10.06	8.38	Costa Rica (Bataan)
2015-07-06	-3.04	-13.98	10.34	Costa Rica (Bataan)
2015-07-07	-4.6	-29.76	7.04	Costa Rica (Bataan)
2015-07-08	-5.04	-31.1	9.22	Costa Rica (Bataan)
2015-07-11	-6.67	-48.55	4.81	Costa Rica (Bataan)
2015-07-12	-6.51	-47.73	4.35	Costa Rica (Bataan)
2015-07-13	-6.44	-47.8	3.72	Costa Rica (Bataan)
2015-07-14	-3.31	-19.84	6.64	Costa Rica (Bataan)
2015-07-17	-2.2	-10.4	7.2	Costa Rica (Bataan)
2015-07-18	-1.61	-4.34	8.54	Costa Rica (Bataan)
2015-07-19	-5.54	-34.34	9.98	Costa Rica (Bataan)
2015-07-21	-2.87	-18.33	4.63	Costa Rica (Bataan)
2015-07-22	-1.91	-9.57	5.71	Costa Rica (Bataan)
2015-07-23	-4.65	-31.78	5.42	Costa Rica (Bataan)
2015-07-24	-3.03	-14.04	10.2	Costa Rica (Bataan)
2015-07-25	-1.88	-5.41	9.63	Costa Rica (Bataan)
2015-07-26	-0.81	5.64	12.12	Costa Rica (Bataan)
2015-07-28	-1.81	-3.2	11.28	Costa Rica (Bataan)
2015-07-29	-1	1.05	9.05	Costa Rica (Bataan)
2015-07-30	-5.04	-28.96	11.36	Costa Rica (Bataan)
2015-08-01	-0.94	2.15	9.67	Costa Rica (Bataan)
2015-08-02	-1.36	0.32	11.2	Costa Rica (Bataan)
2015-08-03	-0.72	2.75	8.51	Costa Rica (Bataan)
2015-08-04	-0.72	5.03	10.79	Costa Rica (Bataan)
2015-08-05	-0.65	3.46	8.66	Costa Rica (Bataan)
2015-08-08	-1.84	-4.81	9.91	Costa Rica (Bataan)
2015-08-09	-2.1	-4.22	12.58	Costa Rica (Bataan)
2015-08-10	-1.79	-3.64	10.68	Costa Rica (Bataan)
2015-08-11	-3.26	-14.7	11.38	Costa Rica (Bataan)
2015-08-12	-5.22	-31.02	10.74	Costa Rica (Bataan)
2015-08-13	-0.54	1.12	5.44	Costa Rica (Bataan)
2015-08-15	-2.36	-10.34	8.54	Costa Rica (Bataan)
2015-08-16	-5.16	-40.63	0.65	Costa Rica (Bataan)
2015-08-17	-2.55	-15.53	4.87	Costa Rica (Bataan)
2015-08-18	-1.79	-6.34	7.98	Costa Rica (Bataan)
2015-08-19	-2.68	-14.32	7.12	Costa Rica (Bataan)
2015-08-20	-1.85	-6.72	8.08	Costa Rica (Bataan)
2015-08-21	-0.82	2.73	9.29	Costa Rica (Bataan)
2015-08-22	-0.89	1.47	8.59	Costa Rica (Bataan)
2015-08-23	-1.75	-7.1	6.9	Costa Rica (Bataan)
2015-08-24	-2.02	-5.56	10.6	Costa Rica (Bataan)
2015-08-28	-0.29	3.18	5.5	Costa Rica (Bataan)
2015-08-29	-1.07	-4.19	4.37	Costa Rica (Bataan)
2015-09-01	-6.15	-38.08	11.12	Costa Rica (Bataan)
2015-09-02	-6.25	-38.5	11.5	Costa Rica (Bataan)
2015-09-05	-6.19	-35.75	13.77	Costa Rica (Bataan)
2015-09-06	-3.55	-18.54	9.86	Costa Rica (Bataan)
2015-09-07	-3.52	-18.8	9.36	Costa Rica (Bataan)
2015-09-09	-3.3	-16.81	9.59	Costa Rica (Bataan)
2015-09-12	-3.81	-31.7	-1.22	Costa Rica (Bataan)
2015-09-13	-2	-11.43	4.57	Costa Rica (Bataan)
2015-09-15	-2.82	-14.96	7.6	Costa Rica (Bataan)
2015-09-16	-2.8	-14.82	7.58	Costa Rica (Bataan)
2015-09-18	-1.83	-4.09	10.55	Costa Rica (Bataan)
2015-09-22	-9.66	-66.12	11.16	Costa Rica (Bataan)
2015-09-23	-5.41	-32.07	11.21	Costa Rica (Bataan)
2015-09-29	-1.43	-7.21	4.23	Costa Rica (Bataan)
2015-09-30	-1.74	-3.63	10.29	Costa Rica (Bataan)
2015-10-03	-0.41	7.29	10.57	Costa Rica (Bataan)
2015-10-04	0	8.28	8.28	Costa Rica (Bataan)
2015-10-05	-1.78	1.2	15.44	Costa Rica (Bataan)
2015-10-06	-2.67	-17.05	4.31	Costa Rica (Bataan)
2015-10-07	-2.4	-11.77	7.43	Costa Rica (Bataan)
2015-10-08	-3.59	-18.44	10.28	Costa Rica (Bataan)
2015-10-10	-3.27	-15.4	10.76	Costa Rica (Bataan)
2015-10-11	-2.45	-11.37	8.23	Costa Rica (Bataan)
2015-10-12	-4.89	-29.53	9.59	Costa Rica (Bataan)
2015-10-16	-6.03	-38.45	9.79	Costa Rica (Bataan)
2015-10-17	-7.32	-50.81	7.75	Costa Rica (Bataan)
2015-10-21	-1.77	-2.27	11.89	Costa Rica (Bataan)
2015-10-24	-3.26	-11.22	14.86	Costa Rica (Bataan)
2015-10-31	-0.8	1.88	8.28	Costa Rica (Bataan)
2015-11-01	-1.33	-3.16	7.48	Costa Rica (Bataan)
2015-11-03	-1.47	-0.33	11.43	Costa Rica (Bataan)
2015-11-07	-1.2	-0.15	9.45	Costa Rica (Bataan)
2015-11-08	-1.8	-6.34	8.06	Costa Rica (Bataan)
2015-11-11	-10.29	-70	12.32	Costa Rica (Bataan)
2015-11-12	-10.2	-73.36	8.24	Costa Rica (Bataan)
2015-11-13	-4.26	-22.55	11.53	Costa Rica (Bataan)
2015-11-14	-4.94	-29.43	10.09	Costa Rica (Bataan)
2015-11-17	-10.08	-69.25	11.39	Costa Rica (Bataan)
2015-11-19	-9.04	-61.83	10.49	Costa Rica (Bataan)
2015-11-21	-10.19	-71.49	10.03	Costa Rica (Bataan)
2015-11-22	-10.72	-75.19	10.57	Costa Rica (Bataan)
2015-11-23	-3.46	-11.56	16.12	Costa Rica (Bataan)
2015-11-25	-1.56	2.44	14.92	Costa Rica (Bataan)
2015-11-26	-1.87	-1.42	13.54	Costa Rica (Bataan)
2015-11-28	-1.51	1.69	13.77	Costa Rica (Bataan)
2015-11-29	-1.83	5.75	20.39	Costa Rica (Bataan)
2015-12-05	-3.77	-19	11.16	Costa Rica (Bataan)
2015-12-07	-1.59	2.91	15.63	Costa Rica (Bataan)
2015-12-11	-0.94	6.48	14	Costa Rica (Bataan)
2015-12-13	-0.52	8.6	12.76	Costa Rica (Bataan)
2015-12-18	-1.01	4.22	12.3	Costa Rica (Bataan)
2015-12-19	-2.4	-6.44	12.76	Costa Rica (Bataan)
2015-12-20	-2.13	-1.46	15.58	Costa Rica (Bataan)
2015-12-22	-1.28	4.81	15.05	Costa Rica (Bataan)
2015-12-24	-0.91	6.95	14.23	Costa Rica (Bataan)
2015-12-25	-1.81	0.38	14.86	Costa Rica (Bataan)
2015-12-26	-1.04	6.29	14.61	Costa Rica (Bataan)
2015-12-27	-1.1	5.8	14.6	Costa Rica (Bataan)
2015-12-28	-0.53	10.79	15.03	Costa Rica (Bataan)
2015-12-29	-0.59	8.11	12.83	Costa Rica (Bataan)
2015-12-30	-0.72	7.75	13.51	Costa Rica (Bataan)
2015-12-31	-1.42	3.55	14.91	Costa Rica (Bataan)
2016-01-02	-1.35	4.04	14.84	Costa Rica (Bataan)
2016-01-03	0.43	12.6	9.16	Costa Rica (Bataan)
2016-01-05	-1	5.96	13.96	Costa Rica (Bataan)
2016-01-07	0.5	13.08	9.08	Costa Rica (Bataan)
2016-01-12	-0.1	13.94	14.74	Costa Rica (Bataan)
2016-01-13	-0.12	13.72	14.68	Costa Rica (Bataan)
2016-01-15	0.66	16.33	11.05	Costa Rica (Bataan)
2016-01-18	0.74	17.44	11.52	Costa Rica (Bataan)
2016-01-20	0.1	13.77	12.97	Costa Rica (Bataan)
2016-01-21	0.2	13.59	11.99	Costa Rica (Bataan)
2016-01-24	-0.82	12.33	18.89	Costa Rica (Bataan)
2016-01-25	-0.73	13.73	19.57	Costa Rica (Bataan)
2016-01-26	0.85	18.93	12.13	Costa Rica (Bataan)
2016-01-31	0.07	14.68	14.12	Costa Rica (Bataan)
2016-02-08	-0.31	14.65	17.13	Costa Rica (Bataan)
2016-02-09	-1.33	10.52	21.16	Costa Rica (Bataan)
2016-02-10	-1.38	9.97	21.01	Costa Rica (Bataan)
2016-02-11	-0.85	7.9	14.7	Costa Rica (Bataan)
2016-02-12	-0.24	10.35	12.27	Costa Rica (Bataan)
2016-02-15	0.45	17.32	13.72	Costa Rica (Bataan)
2016-02-16	0.96	18.35	10.67	Costa Rica (Bataan)
2016-02-17	-0.13	10.26	11.3	Costa Rica (Bataan)
2016-02-20	-0.35	7.88	10.68	Costa Rica (Bataan)
2016-02-27	1.14	20.48	11.36	Costa Rica (Bataan)
2016-02-28	0.57	16.59	12.03	Costa Rica (Bataan)
2016-03-01	1.25	19.69	9.69	Costa Rica (Bataan)
2016-03-02	0.85	19.27	12.47	Costa Rica (Bataan)
2016-03-05	1.38	18.06	7.02	Costa Rica (Bataan)
2016-03-11	-0.66	9.11	14.39	Costa Rica (Bataan)
2016-03-12	-0.29	14.18	16.5	Costa Rica (Bataan)
2016-03-15	-0.12	12.04	13	Costa Rica (Bataan)
2016-03-16	1.1	16.41	7.61	Costa Rica (Bataan)
2016-03-19	0.98	17.76	9.92	Costa Rica (Bataan)
2016-03-20	1.28	17.85	7.61	Costa Rica (Bataan)
2016-03-21	0.07	13.18	12.62	Costa Rica (Bataan)
2016-03-22	0.89	19.66	12.54	Costa Rica (Bataan)
2016-03-23	0.54	16.86	12.54	Costa Rica (Bataan)
2016-03-24	0.54	14.66	10.34	Costa Rica (Bataan)
2016-03-26	0.47	16.33	12.57	Costa Rica (Bataan)
2016-03-27	0.37	16.18	13.22	Costa Rica (Bataan)
2016-03-28	0.53	17.83	13.59	Costa Rica (Bataan)
2016-03-29	0.78	18.93	12.69	Costa Rica (Bataan)
2016-04-04	1.26	17.25	7.17	Costa Rica (Bataan)
2016-04-09	2.32	21.14	2.58	Costa Rica (Bataan)
2016-04-14	2.33	21.14	2.5	Costa Rica (Bataan)
2016-04-15	1.39	20.47	9.35	Costa Rica (Bataan)
2016-04-17	0.55	16.17	11.77	Costa Rica (Bataan)
2016-04-18	1.25	19.47	9.47	Costa Rica (Bataan)
2016-04-19	1.51	21.9	9.82	Costa Rica (Bataan)
2016-05-06	-2.79	-6.8	15.52	Costa Rica (Bataan)
2016-05-13	-2.1	-3.41	13.39	Costa Rica (Bataan)
2016-05-15	-4.13	-19.65	13.39	Costa Rica (Bataan)
2016-05-18	-3.83	-20.84	9.8	Costa Rica (Bataan)
2016-05-19	-5.25	-26.2	15.8	Costa Rica (Bataan)
2016-05-20	-2.29	-11.02	7.3	Costa Rica (Bataan)
2016-05-21	-0.33	5.72	8.36	Costa Rica (Bataan)
2016-05-22	-2.98	-11.61	12.23	Costa Rica (Bataan)
2016-05-23	-0.3	-1.99	0.41	Costa Rica (Bataan)
2016-05-24	-4.12	-19.5	13.46	Costa Rica (Bataan)
2016-05-26	-3.58	-16.25	12.39	Costa Rica (Bataan)
2016-05-28	-4.25	-26.72	7.28	Costa Rica (Bataan)
2016-05-30	-2.09	-7.81	8.91	Costa Rica (Bataan)
2016-05-31	-5.28	-28.08	14.16	Costa Rica (Bataan)
2016-06-03	-9.34	-65.31	9.41	Costa Rica (Bataan)
2016-06-05	-10.34	-74.85	7.87	Costa Rica (Bataan)
2016-06-11	-3.58	-17.87	10.77	Costa Rica (Bataan)
2016-06-12	-4.39	-21.08	14.04	Costa Rica (Bataan)
2016-06-14	-3.1	-11.96	12.84	Costa Rica (Bataan)
2016-06-17	-5.69	-35.9	9.62	Costa Rica (Bataan)
2016-06-18	-2.55	-11.47	8.93	Costa Rica (Bataan)
2016-06-19	-3.2	-15.76	9.84	Costa Rica (Bataan)
2016-06-20	-6.38	-43.09	7.95	Costa Rica (Bataan)
2016-06-24	-3.21	-17.54	8.14	Costa Rica (Bataan)
2016-06-26	-1.94	-14.43	1.09	Costa Rica (Bataan)
2016-06-27	-4.69	-29.34	8.18	Costa Rica (Bataan)
2016-06-29	-2.69	-11.97	9.55	Costa Rica (Bataan)
2016-06-30	-1.19	-4.14	5.38	Costa Rica (Bataan)
2016-07-02	-6.68	-45.09	8.35	Costa Rica (Bataan)
2016-07-03	-6.02	-40.98	7.18	Costa Rica (Bataan)
2016-07-06	-1.26	-12.59	-2.51	Costa Rica (Bataan)
2016-07-07	-4.88	-37.04	2	Costa Rica (Bataan)
2016-07-08	-3.48	-29.31	-1.47	Costa Rica (Bataan)
2016-07-10	-2.13	-15.49	1.55	Costa Rica (Bataan)
2016-07-11	-2.62	-21.16	-0.2	Costa Rica (Bataan)
2016-07-13	-1.69	-14.79	-1.27	Costa Rica (Bataan)
2016-07-14	-1.17	-10.91	-1.55	Costa Rica (Bataan)
2016-07-15	-3.18	-26.81	-1.37	Costa Rica (Bataan)
2016-07-16	-3.88	-37.52	-6.48	Costa Rica (Bataan)
2016-07-17	-3.7	-30.25	-0.65	Costa Rica (Bataan)
2016-07-18	-7.51	-57.53	2.55	Costa Rica (Bataan)
2016-07-20	-3.27	-33.64	-7.48	Costa Rica (Bataan)
2016-07-22	-3.74	-24.29	5.63	Costa Rica (Bataan)
2016-07-24	-0.79	-7.74	-1.42	Costa Rica (Bataan)
2016-07-27	-2.43	-17.84	1.6	Costa Rica (Bataan)
2016-07-28	-1.08	-14.85	-6.21	Costa Rica (Bataan)
2016-07-29	-1.94	-11.22	4.3	Costa Rica (Bataan)
2016-07-30	-3.32	-22.34	4.22	Costa Rica (Bataan)
2016-07-31	-0.26	-6.33	-4.25	Costa Rica (Bataan)
2016-08-01	0.82	6.76	0.2	Costa Rica (Bataan)
2016-08-03	-1.91	-17.71	-2.43	Costa Rica (Bataan)
2016-08-07	-2	-14.3	1.7	Costa Rica (Bataan)
2016-08-08	-2.29	-12.21	6.11	Costa Rica (Bataan)
2016-08-09	-2.96	-17.5	6.18	Costa Rica (Bataan)
2016-08-10	-1.31	-9.26	1.22	Costa Rica (Bataan)
2016-08-11	-6.29	-36.92	13.4	Costa Rica (Bataan)
2016-08-13	-2.57	-15.1	5.46	Costa Rica (Bataan)
2016-08-14	-3.88	-24.61	6.43	Costa Rica (Bataan)
2016-08-16	-2.5	-12.01	7.99	Costa Rica (Bataan)
2016-08-17	-0.64	-4.06	1.06	Costa Rica (Bataan)
2016-08-18	-0.15	3.49	4.69	Costa Rica (Bataan)
2016-08-19	-1.38	-2.4	8.64	Costa Rica (Bataan)
2016-08-20	-3.04	-17.43	6.89	Costa Rica (Bataan)
2016-08-22	-3.63	-19.63	9.41	Costa Rica (Bataan)
2016-08-23	-3.22	-19.82	5.94	Costa Rica (Bataan)
2016-08-29	-2.02	-6.7	9.46	Costa Rica (Bataan)
2016-08-30	-3.44	-17.62	9.9	Costa Rica (Bataan)
2016-09-03	-2.99	-18.8	5.12	Costa Rica (Bataan)
2016-09-05	-3.88	-24.31	6.73	Costa Rica (Bataan)
2016-09-09	-1.75	-8.24	5.76	Costa Rica (Bataan)
2016-09-10	-2.27	-11.28	6.88	Costa Rica (Bataan)
2016-09-12	-4.77	-30.54	7.62	Costa Rica (Bataan)
2016-09-18	-1.29	-6.01	4.31	Costa Rica (Bataan)
2016-09-20	-0.87	-2.4	4.56	Costa Rica (Bataan)
2016-09-21	-7.32	-43.41	15.15	Costa Rica (Bataan)
2016-09-25	-3.12	-12.88	12.08	Costa Rica (Bataan)
2016-09-26	-2.65	-6.88	14.32	Costa Rica (Bataan)
2016-09-28	-2.11	-4.46	12.42	Costa Rica (Bataan)
2016-10-02	-2.47	-10.94	8.82	Costa Rica (Bataan)
2016-10-04	-4.35	-17.34	17.46	Costa Rica (Bataan)
2016-10-05	-3.95	-16.3	15.3	Costa Rica (Bataan)
2016-10-06	-2.48	-10.26	9.58	Costa Rica (Bataan)
2016-10-11	-5.77	-33.43	12.73	Costa Rica (Bataan)
2016-10-12	-5.78	-33.16	13.08	Costa Rica (Bataan)
2016-10-13	-6.17	-35.91	13.45	Costa Rica (Bataan)
2016-10-18	-10.39	-67.54	15.58	Costa Rica (Bataan)
2016-10-19	-11.04	-75.36	12.96	Costa Rica (Bataan)
2016-10-22	-6.8	-43.5	10.9	Costa Rica (Bataan)
2016-10-24	-6.33	-37.58	13.06	Costa Rica (Bataan)
2016-10-25	-1.49	-1.18	10.74	Costa Rica (Bataan)
2016-10-30	-2.26	-1.37	16.71	Costa Rica (Bataan)
2016-10-31	-3.96	-22.87	8.81	Costa Rica (Bataan)
2016-11-03	-5.16	-32.45	8.83	Costa Rica (Bataan)
2016-11-05	-3.28	-17.16	9.08	Costa Rica (Bataan)
2016-11-11	-4.69	-28.17	9.35	Costa Rica (Bataan)
2016-11-12	-1.8	-8.98	5.42	Costa Rica (Bataan)
2016-11-13	-3.78	-20.38	9.86	Costa Rica (Bataan)
2016-11-14	-4.74	-28.74	9.18	Costa Rica (Bataan)
2016-11-15	-6.34	-41.25	9.47	Costa Rica (Bataan)
2016-11-16	-6.48	-39.86	11.98	Costa Rica (Bataan)
2016-11-17	-3.66	-17.73	11.55	Costa Rica (Bataan)
2016-11-18	-12.26	-85.77	12.31	Costa Rica (Bataan)
2016-11-19	-10.36	-68.93	13.95	Costa Rica (Bataan)
2016-11-20	-5.5	-29.44	14.56	Costa Rica (Bataan)
2016-11-21	-0.16	15.26	16.54	Costa Rica (Bataan)
2016-11-22	-0.63	7.32	12.36	Costa Rica (Bataan)
2016-11-23	-5.3	-27.67	14.73	Costa Rica (Bataan)
2016-11-23	-5.26	-28.59	13.49	Costa Rica (Bataan)
2016-11-23	-3.99	-26.22	5.7	Costa Rica (Bataan)
2016-11-23	-3.13	-16.83	8.21	Costa Rica (Bataan)
2016-11-23	-0.78	11.97	18.21	Costa Rica (Bataan)
2016-11-23	-0.43	10.77	14.21	Costa Rica (Bataan)
2016-11-23	-0.39	8.41	11.53	Costa Rica (Bataan)
2016-11-23	-0.1	9.44	10.24	Costa Rica (Bataan)
2016-11-23	0.1	17.32	16.52	Costa Rica (Bataan)
2016-11-24	-13.46	-105.5	2.18	Costa Rica (Bataan)
2016-11-24	-10.5	-87.4	-3.4	Costa Rica (Bataan)
2016-11-24	-10.45	-78.66	4.94	Costa Rica (Bataan)
2016-11-24	-9.35	-63.1	11.7	Costa Rica (Bataan)
2016-11-24	-2.41	-9.3	9.98	Costa Rica (Bataan)
2016-11-24	-1.89	-7.17	7.95	Costa Rica (Bataan)
2016-11-25	-9.12	-59.65	13.31	Costa Rica (Bataan)
2016-11-25	-8.67	-56.07	13.29	Costa Rica (Bataan)
2016-11-25	-8.32	-58.29	8.27	Costa Rica (Bataan)
2016-11-25	-6.9	-48.27	6.93	Costa Rica (Bataan)
2016-11-27	-4.6	-23.17	13.63	Costa Rica (Bataan)
2016-11-28	-3.92	-19.39	11.97	Costa Rica (Bataan)
2016-11-28	-1.64	-15.6	-2.48	Costa Rica (Bataan)
2016-11-29	-2.3	-10.62	7.78	Costa Rica (Bataan)
2016-11-30	-2.89	-11.63	11.49	Costa Rica (Bataan)
2016-12-08	-1.53	-6.49	5.75	Costa Rica (Bataan)
2016-12-09	-2.93	-15.52	7.92	Costa Rica (Bataan)
2016-12-10	-4.47	-33.52	2.24	Costa Rica (Bataan)
2016-12-11	-6.17	-48.24	1.12	Costa Rica (Bataan)
2016-12-13	-1.81	-12.61	1.87	Costa Rica (Bataan)
2016-12-14	-1.01	-1.47	6.61	Costa Rica (Bataan)
2016-12-15	0.19	6.21	4.69	Costa Rica (Bataan)
2016-12-16	0	6.42	6.42	Costa Rica (Bataan)
2016-12-17	-0.02	6.57	6.73	Costa Rica (Bataan)
2016-12-19	0.79	12.6	6.28	Costa Rica (Bataan)
2016-12-20	-0.18	9.31	10.75	Costa Rica (Bataan)
2016-12-21	0.33	10.93	8.29	Costa Rica (Bataan)
2016-12-22	-0.21	10.41	12.09	Costa Rica (Bataan)
2016-12-25	-4.74	-24.52	13.4	Costa Rica (Bataan)
2016-12-25	-4.54	-23.23	13.09	Costa Rica (Bataan)
2016-12-25	-4.5	-23.12	12.88	Costa Rica (Bataan)
2016-12-26	-5.04	-26.41	13.91	Costa Rica (Bataan)
2016-12-26	-1.38	1.17	12.21	Costa Rica (Bataan)
2016-12-26	-1.28	0.68	10.92	Costa Rica (Bataan)
2016-12-27	-0.95	3.62	11.22	Costa Rica (Bataan)
2016-12-28	1.55	16.77	4.37	Costa Rica (Bataan)
2016-12-30	-0.24	12.75	14.67	Costa Rica (Bataan)
2016-12-31	-1.08	2.4	11.04	Costa Rica (Bataan)
2017-01-01	-0.65	5.23	10.43	Costa Rica (Bataan)
2017-01-02	0.4	12.07	8.87	Costa Rica (Bataan)
2017-01-04	-0.24	9.14	11.06	Costa Rica (Bataan)
2017-01-07	1.17	14.15	4.79	Costa Rica (Bataan)
2017-01-08	-1.93	-8.32	7.12	Costa Rica (Bataan)
2017-01-09	-0.47	0.23	3.99	Costa Rica (Bataan)
2017-01-10	-1.02	2.25	10.41	Costa Rica (Bataan)
2017-01-10	-0.33	6.18	8.82	Costa Rica (Bataan)
2017-01-11	-0.71	2.4	8.08	Costa Rica (Bataan)
2017-01-12	0.55	9.66	5.26	Costa Rica (Bataan)
2017-01-13	-0.37	8.68	11.64	Costa Rica (Bataan)
2017-01-14	1.01	15.54	7.46	Costa Rica (Bataan)
2017-01-15	0.46	8.47	4.79	Costa Rica (Bataan)
2017-01-19	0.76	9.27	3.19	Costa Rica (Bataan)
2017-01-27	0.23	4.66	2.82	Costa Rica (Bataan)
2017-02-03	1.64	13.65	0.53	Costa Rica (Bataan)
2017-02-04	1.4	15.42	4.22	Costa Rica (Bataan)
2017-02-05	-0.31	2.62	5.1	Costa Rica (Bataan)
2017-02-06	0.98	12.3	4.46	Costa Rica (Bataan)
2017-02-07	1.47	15.78	4.02	Costa Rica (Bataan)
2017-02-08	0.7	11.42	5.82	Costa Rica (Bataan)
2017-02-09	0.16	8.75	7.47	Costa Rica (Bataan)
2017-02-11	0.99	16.59	8.67	Costa Rica (Bataan)
2017-02-12	0.52	11.65	7.49	Costa Rica (Bataan)
2017-02-13	1.15	18.85	9.65	Costa Rica (Bataan)
2017-02-20	1.29	17.39	7.07	Costa Rica (Bataan)
2017-03-06	0.44	12.93	9.41	Costa Rica (Bataan)
2017-03-11	0.35	7.95	5.15	Costa Rica (Bataan)
2017-03-14	0.41	9.3	6.02	Costa Rica (Bataan)
2017-03-17	0.51	10.55	6.47	Costa Rica (Bataan)
2017-03-20	0.49	11.64	7.72	Costa Rica (Bataan)
2017-03-21	0.07	9.49	8.93	Costa Rica (Bataan)
2017-03-22	0.29	9.33	7.01	Costa Rica (Bataan)
2017-03-23	0.63	14.54	9.5	Costa Rica (Bataan)
2017-04-02	-3.96	-29.08	2.6	Costa Rica (Bataan)
2017-04-05	1.15	9.58	0.38	Costa Rica (Bataan)
2017-04-06	0.41	8.22	4.94	Costa Rica (Bataan)
2017-04-07	0.07	8.51	7.95	Costa Rica (Bataan)
2017-04-08	-0.07	10.55	11.11	Costa Rica (Bataan)
2017-04-17	0.14	12.41	11.29	Costa Rica (Bataan)
2017-04-19	-2.38	-14.43	4.61	Costa Rica (Bataan)
2017-04-28	-0.76	1.33	7.41	Costa Rica (Bataan)
2017-04-29	-0.27	5.37	7.53	Costa Rica (Bataan)
2017-05-02	-4.11	-20.86	12.02	Costa Rica (Bataan)
2017-05-03	-2.33	-6.76	11.88	Costa Rica (Bataan)
2017-05-05	-3.68	-19.7	9.74	Costa Rica (Bataan)
2017-05-08	-9.83	-63.55	15.09	Costa Rica (Bataan)
2017-05-17	-10.69	-73.87	11.65	Costa Rica (Bataan)
2017-05-19	-10.18	-66.4	15.04	Costa Rica (Bataan)
2017-05-28	-6.35	-41.17	9.63	Costa Rica (Bataan)
2017-05-29	-4.09	-23.35	9.37	Costa Rica (Bataan)
2017-05-31	-3.93	-23.3	8.14	Costa Rica (Bataan)
2017-06-02	-3.93	-23.18	8.26	Costa Rica (Bataan)
2017-06-03	-3.88	-22.67	8.37	Costa Rica (Bataan)
2017-06-10	-9.11	-63.64	9.24	Costa Rica (Bataan)
2017-06-16	-7.16	-50.54	6.74	Costa Rica (Bataan)
2017-06-21	-5.79	-38.96	7.36	Costa Rica (Bataan)
2017-06-24	-4.34	-28.48	6.24	Costa Rica (Bataan)
2017-06-26	-6.36	-41.79	9.09	Costa Rica (Bataan)
2017-06-27	-7.14	-47.16	9.96	Costa Rica (Bataan)
2017-06-29	-4.92	-31.55	7.81	Costa Rica (Bataan)
2017-07-02	-5.69	-38.76	6.76	Costa Rica (Bataan)
2017-07-06	-2.65	-12.94	8.26	Costa Rica (Bataan)
2017-07-07	-6.2	-38.46	11.14	Costa Rica (Bataan)
2017-07-08	-6.25	-38.74	11.26	Costa Rica (Bataan)
2017-07-09	-6.21	-38.97	10.71	Costa Rica (Bataan)
2017-07-10	-6.41	-39.56	11.72	Costa Rica (Bataan)
2017-07-11	-6.33	-39.41	11.23	Costa Rica (Bataan)
2017-07-13	-6.89	-44.84	10.28	Costa Rica (Bataan)
2017-07-21	-5.67	-34.99	10.37	Costa Rica (Bataan)
2017-07-22	-5.67	-34.58	10.78	Costa Rica (Bataan)
2017-07-23	-5.59	-34.22	10.5	Costa Rica (Bataan)
2017-07-25	-5.2	-30.17	11.43	Costa Rica (Bataan)
2017-07-28	-5.41	-29.82	13.46	Costa Rica (Bataan)
2017-08-11	-2.12	-8.3	8.66	Costa Rica (Bataan)
2017-08-13	-4.49	-27.02	8.9	Costa Rica (Bataan)
2017-08-15	-2.34	-10.92	7.8	Costa Rica (Bataan)
2017-08-16	-2.22	-10.29	7.47	Costa Rica (Bataan)
2017-08-28	-4.35	-27.69	7.11	Costa Rica (Bataan)
2017-09-02	-4.51	-27.45	8.63	Costa Rica (Bataan)
2017-09-03	-3.97	-23.6	8.16	Costa Rica (Bataan)
2017-09-11	-3.73	-22.57	7.27	Costa Rica (Bataan)
2017-09-22	-5.73	-37.96	7.88	Costa Rica (Bataan)
2017-09-24	-11.06	-77.9	10.58	Costa Rica (Bataan)
2017-09-25	-7.13	-46.01	11.03	Costa Rica (Bataan)
2017-09-26	-8.01	-58.91	5.17	Costa Rica (Bataan)
2017-10-01	-13.75	-94.27	15.73	Costa Rica (Bataan)
2017-10-02	-14.04	-105.34	6.98	Costa Rica (Bataan)
2017-10-03	-14.6	-108.62	8.18	Costa Rica (Bataan)
2017-10-04	-14.32	-101.64	12.92	Costa Rica (Bataan)
2017-10-13	-2.53	-10.17	10.07	Costa Rica (Bataan)
2017-10-18	-5.77	-32.05	14.11	Costa Rica (Bataan)
2017-10-19	-4.58	-32.42	4.22	Costa Rica (Bataan)
2017-10-22	-2.45	-11.23	8.37	Costa Rica (Bataan)
2017-10-23	-3.03	-17.25	6.99	Costa Rica (Bataan)
2017-10-25	-12.3	-88.44	9.96	Costa Rica (Bataan)
2017-10-29	-11.35	-79.45	11.35	Costa Rica (Bataan)
2017-10-31	-6.71	-45.37	8.31	Costa Rica (Bataan)
2017-11-06	-1.8	-5.61	8.79	Costa Rica (Bataan)
2017-11-08	-3.15	-9.29	15.91	Costa Rica (Bataan)
2017-11-10	-0.98	2.76	10.6	Costa Rica (Bataan)
2017-11-12	-0.21	6.54	8.22	Costa Rica (Bataan)
2017-11-14	0.01	9.78	9.7	Costa Rica (Bataan)
2017-11-15	-3.89	-25.55	5.57	Costa Rica (Bataan)
2017-11-23	-7.16	-46.01	11.27	Costa Rica (Bataan)
2017-11-24	-2.58	-13.23	7.41	Costa Rica (Bataan)
2017-11-25	-7.34	-45.95	12.77	Costa Rica (Bataan)
2017-11-26	-4.85	-34.18	4.62	Costa Rica (Bataan)
2017-11-28	-4.29	-27.26	7.06	Costa Rica (Bataan)
2017-11-29	0.07	8.41	7.85	Costa Rica (Bataan)
2017-11-30	-1.13	-2.27	6.77	Costa Rica (Bataan)
2017-12-02	0.54	5.44	1.12	Costa Rica (Bataan)
2017-12-03	0.7	9.26	3.66	Costa Rica (Bataan)
2017-12-05	0.71	11.01	5.33	Costa Rica (Bataan)
2017-12-06	-0.38	0.98	4.02	Costa Rica (Bataan)
2017-12-09	-3.89	-27.65	3.47	Costa Rica (Bataan)
2017-12-10	-0.17	16.6	17.96	Costa Rica (Bataan)
2017-12-11	-0.24	16.5	18.42	Costa Rica (Bataan)
2017-12-12	-0.13	17.03	18.07	Costa Rica (Bataan)
2017-12-13	-0.56	15.62	20.1	Costa Rica (Bataan)
2017-12-14	-0.38	16.05	19.09	Costa Rica (Bataan)
2017-12-16	-3.33	-17.94	8.7	Costa Rica (Bataan)
2017-12-23	0.62	12.34	7.38	Costa Rica (Bataan)
2017-12-24	0.03	8.84	8.6	Costa Rica (Bataan)
2017-12-25	-0.22	6.88	8.64	Costa Rica (Bataan)
2017-12-26	-0.49	6.28	10.2	Costa Rica (Bataan)
2017-12-28	0.69	13.76	8.24	Costa Rica (Bataan)
2017-12-30	-0.27	7.79	9.95	Costa Rica (Bataan)
2017-12-31	-2.89	-13.88	9.24	Costa Rica (Bataan)
2018-01-03	-0.66	6.94	12.22	Costa Rica (Bataan)
2018-01-05	-0.77	8.68	14.84	Costa Rica (Bataan)
2018-01-06	-1.57	5.57	18.13	Costa Rica (Bataan)
2018-01-07	-2.77	-10.09	12.07	Costa Rica (Bataan)
2018-01-09	-3.03	-11.37	12.87	Costa Rica (Bataan)
2018-01-14	0.24	10.66	8.74	Costa Rica (Bataan)
2018-01-15	0.06	17.67	17.19	Costa Rica (Bataan)
2018-01-16	-1.12	6.35	15.31	Costa Rica (Bataan)
2018-01-17	-1.33	1.71	12.35	Costa Rica (Bataan)
2018-01-18	-3.54	-17.14	11.18	Costa Rica (Bataan)
2018-01-19	-3.64	-20.4	8.72	Costa Rica (Bataan)
2018-01-20	-2.93	-18.6	4.84	Costa Rica (Bataan)
2018-01-21	-0.73	2.65	8.49	Costa Rica (Bataan)
2018-01-22	-0.8	3.44	9.84	Costa Rica (Bataan)
2018-01-24	-0.79	1.55	7.87	Costa Rica (Bataan)
2018-01-26	-0.75	5.35	11.35	Costa Rica (Bataan)
2018-01-27	-0.83	4.83	11.47	Costa Rica (Bataan)
2018-01-30	-0.56	7.41	11.89	Costa Rica (Bataan)
2018-01-31	-0.78	6.42	12.66	Costa Rica (Bataan)
2018-02-01	-1.56	1.28	13.76	Costa Rica (Bataan)
2018-02-02	-0.08	9.5	10.14	Costa Rica (Bataan)
2018-02-10	0.17	13.73	12.37	Costa Rica (Bataan)
2018-02-11	1.14	18.41	9.29	Costa Rica (Bataan)
2018-02-13	-0.31	8.93	11.41	Costa Rica (Bataan)
2018-02-16	-0.53	10.62	14.86	Costa Rica (Bataan)
2018-02-17	-0.63	9.82	14.86	Costa Rica (Bataan)
2018-02-18	0.01	13.91	13.83	Costa Rica (Bataan)
2018-02-21	0.11	12.96	12.08	Costa Rica (Bataan)
2018-02-22	-0.41	8.63	11.91	Costa Rica (Bataan)
2018-02-23	-0.5	6.25	10.25	Costa Rica (Bataan)
2018-02-24	0.19	10.98	9.46	Costa Rica (Bataan)
2018-02-25	-0.88	5.31	12.35	Costa Rica (Bataan)
2018-02-26	-0.18	9.62	11.06	Costa Rica (Bataan)
2018-02-27	-0.38	11.83	14.87	Costa Rica (Bataan)
2018-03-06	0.05	15.45	15.05	Costa Rica (Bataan)
2018-03-09	-0.77	6.14	12.3	Costa Rica (Bataan)
2018-03-10	-0.49	6.38	10.3	Costa Rica (Bataan)
2018-03-12	0.24	11.33	9.41	Costa Rica (Bataan)
2018-03-13	0.32	11.72	9.16	Costa Rica (Bataan)
2018-03-15	0.23	12.52	10.68	Costa Rica (Bataan)
2018-03-19	0.63	13.94	8.9	Costa Rica (Bataan)
2018-03-20	0.77	15.1	8.94	Costa Rica (Bataan)
2018-03-21	0.19	12.76	11.24	Costa Rica (Bataan)
2018-03-25	-0.46	8.6	12.28	Costa Rica (Bataan)
2018-03-26	-0.2	10.05	11.65	Costa Rica (Bataan)
2018-03-31	0.51	15.59	11.51	Costa Rica (Bataan)
2018-04-10	1.47	17.68	5.92	Costa Rica (Bataan)
2018-04-11	1.14	16.38	7.26	Costa Rica (Bataan)
2018-04-17	0.34	14.71	11.99	Costa Rica (Bataan)
2018-04-19	1.05	16.99	8.59	Costa Rica (Bataan)
2018-04-20	-1.18	0.59	10.03	Costa Rica (Bataan)
2018-04-21	-1.76	-5.72	8.36	Costa Rica (Bataan)
2018-04-22	-1.43	-3.44	8	Costa Rica (Bataan)
2018-04-23	0.03	8.02	7.78	Costa Rica (Bataan)
2018-04-24	2.15	14.3	-2.9	Costa Rica (Bataan)
2018-04-25	-1.73	-6.6	7.24	Costa Rica (Bataan)
2018-04-26	-0.2	2.62	4.22	Costa Rica (Bataan)
2018-04-27	-0.37	5.44	8.4	Costa Rica (Bataan)
2018-04-30	-2.36	-13.58	5.3	Costa Rica (Bataan)
2018-05-01	-2.17	-8.82	8.54	Costa Rica (Bataan)
2018-05-05	1.17	13.45	4.09	Costa Rica (Bataan)
2018-05-08	-0.7	7.46	13.06	Costa Rica (Bataan)
2018-05-12	-6.82	-42.21	12.35	Costa Rica (Bataan)
2018-05-14	-4.29	-20.69	13.63	Costa Rica (Bataan)
2018-05-18	-5.16	-30.7	10.58	Costa Rica (Bataan)
2018-05-19	-5.57	-34.91	9.65	Costa Rica (Bataan)
2018-05-20	-7.1	-45.71	11.09	Costa Rica (Bataan)
2018-05-22	-9.09	-63.46	9.26	Costa Rica (Bataan)
2018-05-23	-9.23	-64.12	9.72	Costa Rica (Bataan)
2018-05-24	-9.47	-64.63	11.13	Costa Rica (Bataan)
2018-05-26	-7.24	-47.59	10.33	Costa Rica (Bataan)
2018-05-27	-8.89	-64.58	6.54	Costa Rica (Bataan)
2018-05-29	-15.33	-105.68	16.96	Costa Rica (Bataan)
2018-05-30	-15.13	-108.01	13.03	Costa Rica (Bataan)
2018-06-01	-5.34	-26.58	16.14	Costa Rica (Bataan)
2018-06-02	-1.72	-2.08	11.68	Costa Rica (Bataan)
2018-06-03	-0.9	3	10.2	Costa Rica (Bataan)
2018-06-04	-4.94	-28.5	11.02	Costa Rica (Bataan)
2018-06-05	-5.2	-36.21	5.39	Costa Rica (Bataan)
2018-06-06	-6.51	-46.52	5.56	Costa Rica (Bataan)
2018-06-07	-6.21	-38.01	11.67	Costa Rica (Bataan)
2018-06-08	-3.84	-20.16	10.56	Costa Rica (Bataan)
2018-06-09	-3.5	-19.35	8.65	Costa Rica (Bataan)
2018-06-10	-6.56	-48.67	3.81	Costa Rica (Bataan)
2018-06-13	-5.79	-37.24	9.08	Costa Rica (Bataan)
2018-06-14	-5.13	-30.07	10.97	Costa Rica (Bataan)
2018-06-15	-0.9	-2.65	4.55	Costa Rica (Bataan)
2018-06-16	-4.73	-26	11.84	Costa Rica (Bataan)
2018-06-20	-3.22	-24.43	1.33	Costa Rica (Bataan)
2018-06-21	-3.22	-23.57	2.19	Costa Rica (Bataan)
2018-06-25	-4.31	-26.82	7.66	Costa Rica (Bataan)
2018-06-27	-4.9	-30.31	8.89	Costa Rica (Bataan)
2018-06-28	-5.1	-35.77	5.03	Costa Rica (Bataan)
2018-06-29	-3.69	-21.95	7.57	Costa Rica (Bataan)
2018-06-30	-2.61	-10.22	10.66	Costa Rica (Bataan)
2018-07-01	-1.39	-0.82	10.3	Costa Rica (Bataan)
2018-07-02	-1.5	-1.43	10.57	Costa Rica (Bataan)
2018-07-03	-3.77	-19.42	10.74	Costa Rica (Bataan)
2018-07-05	-6.32	-41.36	9.2	Costa Rica (Bataan)
2018-07-06	-2.96	-14.25	9.43	Costa Rica (Bataan)
2018-07-07	-3.29	-14.37	11.95	Costa Rica (Bataan)
2018-07-08	-2.53	-5.82	14.42	Costa Rica (Bataan)
2018-07-09	-1.16	1.71	10.99	Costa Rica (Bataan)
2018-07-10	-2.23	-5.58	12.26	Costa Rica (Bataan)
2018-07-12	-3.35	-11.88	14.92	Costa Rica (Bataan)
2018-07-13	-3.39	-11.58	15.54	Costa Rica (Bataan)
2018-07-14	-3.34	-11.66	15.06	Costa Rica (Bataan)
2018-07-15	-5.03	-25.59	14.65	Costa Rica (Bataan)
2018-07-16	-3.22	-11.94	13.82	Costa Rica (Bataan)
2018-07-17	-3.81	-16.4	14.08	Costa Rica (Bataan)
2018-07-18	-3.77	-16.49	13.67	Costa Rica (Bataan)
2018-07-19	-3.76	-16.28	13.8	Costa Rica (Bataan)
2018-07-20	-3.16	-11.99	13.29	Costa Rica (Bataan)
2018-07-21	-4.53	-27.3	8.94	Costa Rica (Bataan)
2018-07-22	-5.09	-31.93	8.79	Costa Rica (Bataan)
2018-07-23	-1.93	-3.49	11.95	Costa Rica (Bataan)
2018-07-25	-0.57	4.79	9.35	Costa Rica (Bataan)
2018-07-26	-1.83	-5.94	8.7	Costa Rica (Bataan)
2018-07-27	-3.21	-15.4	10.28	Costa Rica (Bataan)
2018-07-28	-4.8	-33.38	5.02	Costa Rica (Bataan)
2018-07-30	-5.46	-36.97	6.71	Costa Rica (Bataan)
2018-07-31	-5.43	-36.54	6.9	Costa Rica (Bataan)
2018-08-01	-3.31	-17.43	9.05	Costa Rica (Bataan)
2018-08-02	-3.31	-17.57	8.91	Costa Rica (Bataan)
2018-08-05	-3.57	-16.7	11.86	Costa Rica (Bataan)
2018-08-06	-1.36	1.64	12.52	Costa Rica (Bataan)
2018-08-07	-2.75	-10.86	11.14	Costa Rica (Bataan)
2018-08-08	-2.54	-8.83	11.49	Costa Rica (Bataan)
2018-08-09	-1.3	1.2	11.6	Costa Rica (Bataan)
2018-08-10	-5.01	-26.75	13.33	Costa Rica (Bataan)
2018-08-11	-4.07	-20.09	12.47	Costa Rica (Bataan)
2018-08-12	-3.78	-18.35	11.89	Costa Rica (Bataan)
2018-08-13	-2.35	-9.08	9.72	Costa Rica (Bataan)
2018-08-15	-3.8	-16.67	13.73	Costa Rica (Bataan)
2018-08-18	-1.48	-2.53	9.31	Costa Rica (Bataan)
2018-08-20	-1.57	-0.76	11.8	Costa Rica (Bataan)
2018-08-22	-1.96	-5.25	10.43	Costa Rica (Bataan)
2018-08-24	-4.54	-30.31	6.01	Costa Rica (Bataan)
2018-08-26	-3.13	-20.46	4.58	Costa Rica (Bataan)
2018-08-27	-2.33	-15.55	3.09	Costa Rica (Bataan)
2018-08-30	-5.84	-36.09	10.63	Costa Rica (Bataan)
2018-09-02	-2.75	-17.53	4.47	Costa Rica (Bataan)
2018-09-04	-2.07	-7.17	9.39	Costa Rica (Bataan)
2018-09-06	-1.99	-5.69	10.23	Costa Rica (Bataan)
2018-09-22	-4.73	-27.55	10.29	Costa Rica (Bataan)
2018-09-27	-5.51	-31.57	12.51	Costa Rica (Bataan)
2018-10-01	-6.52	-38.88	13.28	Costa Rica (Bataan)
2018-10-02	-8.2	-56.22	9.38	Costa Rica (Bataan)
2018-10-03	-8.5	-58.45	9.55	Costa Rica (Bataan)
2018-10-04	-11.45	-79.25	12.35	Costa Rica (Bataan)
2018-10-05	-10.63	-75.88	9.16	Costa Rica (Bataan)
2018-10-06	-13.46	-102.34	5.34	Costa Rica (Bataan)
2018-10-12	-8.01	-51.38	12.7	Costa Rica (Bataan)
2018-10-13	-8.04	-51.31	13.01	Costa Rica (Bataan)
2018-10-14	-8.06	-51.39	13.09	Costa Rica (Bataan)
2018-10-15	-9.88	-65.51	13.53	Costa Rica (Bataan)
2018-10-16	-7.58	-48.18	12.46	Costa Rica (Bataan)
2018-10-17	-8.91	-57.52	13.76	Costa Rica (Bataan)
2018-10-18	-9.96	-71.52	8.16	Costa Rica (Bataan)
2018-10-21	-4.29	-24.34	9.98	Costa Rica (Bataan)
2018-10-22	-0.43	6.63	10.07	Costa Rica (Bataan)
2018-10-26	-2.13	-4.71	12.33	Costa Rica (Bataan)
2018-10-27	-2.24	-5.16	12.76	Costa Rica (Bataan)
2018-10-28	-4.14	-21.42	11.7	Costa Rica (Bataan)
2018-10-29	-5.32	-33	9.56	Costa Rica (Bataan)
2018-10-30	-2.18	-5.48	11.96	Costa Rica (Bataan)
2018-11-03	-5.63	-27.71	17.33	Costa Rica (Bataan)
2018-11-05	-4.82	-22.35	16.21	Costa Rica (Bataan)
2018-11-09	-2.63	-5.29	15.75	Costa Rica (Bataan)
2018-11-11	-2.54	-6.38	13.94	Costa Rica (Bataan)
2018-11-12	-5.42	-30.45	12.91	Costa Rica (Bataan)
[truncated: 5,230 more rows]
