# Supplementary material for: Stable isotope tempestology of tropical cyclones across the North Atlantic and Eastern Pacific Ocean basins
Source: Ann N Y Acad Sci. 2024 Dec 19;1543(1):145–65. doi: 10.1111/nyas.15274 (PMC11776453; doi:10.1111/nyas.15274)
Supplement: Supplementary file 4 — Supporting Information [file NYAS-1543-145-s001.xlsx]

## Sheet: Sheet1
Date	d18O (‰)	d2H (‰)	dex (‰)	Site	Type	Domain
2015-12-18	-5.58481	-29.164	15.5145	Costa Rica (Cerro Dantas)	Surface water	Caribbean
2015-12-19	-5.66552	-30.0928	15.2314	Costa Rica (Cerro Dantas)	Surface water	Caribbean
2015-12-20	-4.92579	-23.8093	15.597	Costa Rica (Cerro Dantas)	Surface water	Caribbean
2015-12-21	-4.4769	-18.8765	16.9387	Costa Rica (Cerro Dantas)	Surface water	Caribbean
2015-12-22	-4.57523	-20.4188	16.183	Costa Rica (Cerro Dantas)	Surface water	Caribbean
2015-12-23	-5.14013	-25.7858	15.3353	Costa Rica (Cerro Dantas)	Surface water	Caribbean
2015-12-24	-4.95234	-24.2603	15.3584	Costa Rica (Cerro Dantas)	Surface water	Caribbean
2015-12-25	-4.24681	-18.6857	15.2888	Costa Rica (Cerro Dantas)	Surface water	Caribbean
2015-12-26	-4.24681	-18.6857	15.2888	Costa Rica (Cerro Dantas)	Surface water	Caribbean
2015-12-27	-4.74684	-22.2311	15.7437	Costa Rica (Cerro Dantas)	Surface water	Caribbean
2015-12-28	-4.74684	-22.2311	15.7437	Costa Rica (Cerro Dantas)	Surface water	Caribbean
2015-12-29	-4.99717	-24.2897	15.6876	Costa Rica (Cerro Dantas)	Surface water	Caribbean
2015-12-30	-5.16146	-25.5212	15.7705	Costa Rica (Cerro Dantas)	Surface water	Caribbean
2015-12-31	-5.17263	-25.6546	15.7264	Costa Rica (Cerro Dantas)	Surface water	Caribbean
2016-01-01	-4.24074	-17.2003	16.7257	Costa Rica (Cerro Dantas)	Surface water	Caribbean
2016-01-02	-4.70614	-21.6021	16.047	Costa Rica (Cerro Dantas)	Surface water	Caribbean
2016-01-03	-4.90612	-23.2743	15.9747	Costa Rica (Cerro Dantas)	Surface water	Caribbean
2016-01-04	-4.95338	-24.2233	15.4037	Costa Rica (Cerro Dantas)	Surface water	Caribbean
2016-01-05	-4.96545	-24.1519	15.5717	Costa Rica (Cerro Dantas)	Surface water	Caribbean
2016-01-06	-4.48865	-20.3012	15.6079	Costa Rica (Cerro Dantas)	Surface water	Caribbean
2016-01-07	-4.41827	-20.2963	15.0499	Costa Rica (Cerro Dantas)	Surface water	Caribbean
2016-01-08	-4.59528	-22.2129	14.5493	Costa Rica (Cerro Dantas)	Surface water	Caribbean
2016-01-09	-4.48	-22.2267	13.6133	Costa Rica (Cerro Dantas)	Surface water	Caribbean
2016-01-10	-4.79428	-23.1575	15.1967	Costa Rica (Cerro Dantas)	Surface water	Caribbean
2016-01-11	-4.68699	-24.1837	13.3122	Costa Rica (Cerro Dantas)	Surface water	Caribbean
2016-01-12	-4.74063	-23.6706	14.2545	Costa Rica (Cerro Dantas)	Surface water	Caribbean
2016-01-13	-4.71381	-23.9272	13.7833	Costa Rica (Cerro Dantas)	Surface water	Caribbean
2016-01-14	-4.72722	-23.7989	14.0189	Costa Rica (Cerro Dantas)	Surface water	Caribbean
2016-01-15	-4.93203	-24.6353	14.8209	Costa Rica (Cerro Dantas)	Surface water	Caribbean
2016-01-16	-4.80449	-24.4539	13.9821	Costa Rica (Cerro Dantas)	Surface water	Caribbean
2016-01-17	-4.90919	-24.6843	14.5892	Costa Rica (Cerro Dantas)	Surface water	Caribbean
2016-01-18	-5.00612	-24.5815	15.4675	Costa Rica (Cerro Dantas)	Surface water	Caribbean
2016-01-19	-4.59826	-21.311	15.475	Costa Rica (Cerro Dantas)	Surface water	Caribbean
2016-01-20	-3.8242	-14.5252	16.0684	Costa Rica (Cerro Dantas)	Surface water	Caribbean
2016-01-21	-3.94297	-15.6	15.9438	Costa Rica (Cerro Dantas)	Surface water	Caribbean
2016-01-22	-4.05011	-16.4319	15.969	Costa Rica (Cerro Dantas)	Surface water	Caribbean
2016-01-23	-4.21577	-18.6395	15.0867	Costa Rica (Cerro Dantas)	Surface water	Caribbean
2016-01-24	-3.52951	-12.6095	15.6266	Costa Rica (Cerro Dantas)	Surface water	Caribbean
2016-01-25	-3.97809	-12.4274	19.3973	Costa Rica (Cerro Dantas)	Surface water	Caribbean
2016-01-26	-4.20642	-15.4157	18.2357	Costa Rica (Cerro Dantas)	Surface water	Caribbean
2016-01-27	-4.34396	-17.0152	17.7365	Costa Rica (Cerro Dantas)	Surface water	Caribbean
2016-01-28	-4.46963	-18.3564	17.4007	Costa Rica (Cerro Dantas)	Surface water	Caribbean
2016-01-29	-4.32148	-18.5663	16.0055	Costa Rica (Cerro Dantas)	Surface water	Caribbean
2016-01-30	-4.30684	-18.6707	15.7841	Costa Rica (Cerro Dantas)	Surface water	Caribbean
2016-01-31	-4.04124	-15.6937	16.6362	Costa Rica (Cerro Dantas)	Surface water	Caribbean
2016-02-01	-4.10122	-15.5511	17.2587	Costa Rica (Cerro Dantas)	Surface water	Caribbean
2016-02-02	-4.19822	-16.3797	17.2061	Costa Rica (Cerro Dantas)	Surface water	Caribbean
2016-02-03	-4.30895	-17.2103	17.2613	Costa Rica (Cerro Dantas)	Surface water	Caribbean
2016-02-04	-4.44174	-18.0919	17.442	Costa Rica (Cerro Dantas)	Surface water	Caribbean
2016-02-05	-4.23282	-17.6144	16.2482	Costa Rica (Cerro Dantas)	Surface water	Caribbean
2016-02-06	-4.26338	-17.2661	16.8409	Costa Rica (Cerro Dantas)	Surface water	Caribbean
2016-02-07	-4.29565	-17.5701	16.795	Costa Rica (Cerro Dantas)	Surface water	Caribbean
2016-02-08	-4.31026	-17.6478	16.8343	Costa Rica (Cerro Dantas)	Surface water	Caribbean
2016-02-09	-3.33811	-7.72779	18.9771	Costa Rica (Cerro Dantas)	Surface water	Caribbean
2016-02-10	-3.66441	-8.56196	20.7533	Costa Rica (Cerro Dantas)	Surface water	Caribbean
2016-02-11	-3.92184	-8.91511	22.4596	Costa Rica (Cerro Dantas)	Surface water	Caribbean
2016-02-12	-3.59542	-10.5291	18.2343	Costa Rica (Cerro Dantas)	Surface water	Caribbean
2016-02-13	-3.67527	-12.2202	17.182	Costa Rica (Cerro Dantas)	Surface water	Caribbean
2016-02-14	-3.87648	-13.346	17.6659	Costa Rica (Cerro Dantas)	Surface water	Caribbean
2016-02-15	-3.74007	-12.4916	17.429	Costa Rica (Cerro Dantas)	Surface water	Caribbean
2016-02-16	-4.06111	-14.8806	17.6082	Costa Rica (Cerro Dantas)	Surface water	Caribbean
2016-02-17	-3.88578	-15.6457	15.4406	Costa Rica (Cerro Dantas)	Surface water	Caribbean
2016-02-18	-3.18455	-8.06534	17.4111	Costa Rica (Cerro Dantas)	Surface water	Caribbean
2016-02-19	-2.74774	-6.83254	15.1493	Costa Rica (Cerro Dantas)	Surface water	Caribbean
2016-02-20	-3.48364	-11.4462	16.4229	Costa Rica (Cerro Dantas)	Surface water	Caribbean
2016-02-21	-3.07648	-11.6369	12.9749	Costa Rica (Cerro Dantas)	Surface water	Caribbean
2016-02-22	-3.54938	-12.2224	16.1726	Costa Rica (Cerro Dantas)	Surface water	Caribbean
2016-02-23	-3.32991	-12.1807	14.4586	Costa Rica (Cerro Dantas)	Surface water	Caribbean
2016-02-24	-3.49023	-13.6392	14.2826	Costa Rica (Cerro Dantas)	Surface water	Caribbean
2016-02-25	-3.87316	-14.9918	15.9935	Costa Rica (Cerro Dantas)	Surface water	Caribbean
2016-02-26	-3.77129	-14.3772	15.7931	Costa Rica (Cerro Dantas)	Surface water	Caribbean
2016-02-27	-2.76527	-7.2731	14.8491	Costa Rica (Cerro Dantas)	Surface water	Caribbean
2016-02-28	-2.88109	-7.25279	15.7959	Costa Rica (Cerro Dantas)	Surface water	Caribbean
2016-02-29	-3.0806	-9.62713	15.0176	Costa Rica (Cerro Dantas)	Surface water	Caribbean
2016-03-01	-3.47762	-11.3127	16.5082	Costa Rica (Cerro Dantas)	Surface water	Caribbean
2016-03-02	-3.55847	-12.4375	16.0302	Costa Rica (Cerro Dantas)	Surface water	Caribbean
2016-03-04	-3.46204	-12.4266	15.2698	Costa Rica (Cerro Dantas)	Surface water	Caribbean
2016-03-05	-3.7261	-13.6578	16.151	Costa Rica (Cerro Dantas)	Surface water	Caribbean
2016-03-06	-3.50525	-13.7967	14.2454	Costa Rica (Cerro Dantas)	Surface water	Caribbean
2016-03-07	-3.78238	-14.4649	15.7942	Costa Rica (Cerro Dantas)	Surface water	Caribbean
2016-03-08	-3.7249	-14.235	15.5642	Costa Rica (Cerro Dantas)	Surface water	Caribbean
2016-03-09	-3.81105	-14.8297	15.6587	Costa Rica (Cerro Dantas)	Surface water	Caribbean
2016-03-10	-3.77811	-15.0024	15.2225	Costa Rica (Cerro Dantas)	Surface water	Caribbean
2016-03-11	-3.82884	-14.8592	15.7715	Costa Rica (Cerro Dantas)	Surface water	Caribbean
2016-03-12	-3.6977	-15.0408	14.5408	Costa Rica (Cerro Dantas)	Surface water	Caribbean
2016-03-13	-3.65978	-13.0496	16.2286	Costa Rica (Cerro Dantas)	Surface water	Caribbean
2016-03-14	-3.39501	-12.3739	14.7861	Costa Rica (Cerro Dantas)	Surface water	Caribbean
2016-03-15	-3.4027	-12.5904	14.6312	Costa Rica (Cerro Dantas)	Surface water	Caribbean
2016-03-16	-3.48414	-13.3865	14.4867	Costa Rica (Cerro Dantas)	Surface water	Caribbean
2016-03-17	-3.53926	-14.093	14.2211	Costa Rica (Cerro Dantas)	Surface water	Caribbean
2016-03-18	-3.48039	-13.5154	14.3278	Costa Rica (Cerro Dantas)	Surface water	Caribbean
2016-03-19	-3.57407	-14.1442	14.4483	Costa Rica (Cerro Dantas)	Surface water	Caribbean
2016-03-20	-3.47805	-14.4099	13.4145	Costa Rica (Cerro Dantas)	Surface water	Caribbean
2016-03-21	-3.46524	-13.8969	13.825	Costa Rica (Cerro Dantas)	Surface water	Caribbean
2016-03-22	-3.5614	-13.7333	14.7579	Costa Rica (Cerro Dantas)	Surface water	Caribbean
2016-03-23	-3.5614	-13.7333	14.7579	Costa Rica (Cerro Dantas)	Surface water	Caribbean
2016-03-24	-3.16706	-6.09246	19.244	Costa Rica (Cerro Dantas)	Surface water	Caribbean
2016-03-25	-3.39724	-7.22041	19.9575	Costa Rica (Cerro Dantas)	Surface water	Caribbean
2016-03-26	-3.25775	-7.53488	18.5271	Costa Rica (Cerro Dantas)	Surface water	Caribbean
2016-03-27	-3.9777	-9.545	22.2766	Costa Rica (Cerro Dantas)	Surface water	Caribbean
2016-04-11	-3.15243	-11.5005	13.7189	Costa Rica (Cerro Dantas)	Surface water	Caribbean
2016-04-16	-3.10235	-12.0315	12.7873	Costa Rica (Cerro Dantas)	Surface water	Caribbean
2016-04-23	-3.01971	-10.8378	13.3199	Costa Rica (Cerro Dantas)	Surface water	Caribbean
2016-04-27	-2.79708	-10.227	12.1497	Costa Rica (Cerro Dantas)	Surface water	Caribbean
2016-04-28	-3.83653	-14.6395	16.0528	Costa Rica (Cerro Dantas)	Surface water	Caribbean
2016-04-29	-4.41583	-8.23359	27.0931	Costa Rica (Cerro Dantas)	Surface water	Caribbean
2016-04-30	-3.77376	-5.16799	25.022	Costa Rica (Cerro Dantas)	Surface water	Caribbean
2016-05-01	-4.27869	-7.7604	26.4691	Costa Rica (Cerro Dantas)	Surface water	Caribbean
2016-05-02	-3.63251	-13.9491	15.1109	Costa Rica (Cerro Dantas)	Surface water	Caribbean
2016-05-04	-3.75908	-16.3679	13.7048	Costa Rica (Cerro Dantas)	Surface water	Caribbean
2016-05-05	-4.42398	-18.3278	17.0641	Costa Rica (Cerro Dantas)	Surface water	Caribbean
2016-05-06	-4.14055	-16.7813	16.3431	Costa Rica (Cerro Dantas)	Surface water	Caribbean
2016-05-08	-4.14337	-16.5842	16.5627	Costa Rica (Cerro Dantas)	Surface water	Caribbean
2016-05-09	-3.56475	-15.4389	13.0791	Costa Rica (Cerro Dantas)	Surface water	Caribbean
2016-05-10	-3.86253	-16.7716	14.1286	Costa Rica (Cerro Dantas)	Surface water	Caribbean
2016-05-11	-3.40325	-15.5736	11.6524	Costa Rica (Cerro Dantas)	Surface water	Caribbean
2016-05-12	-3.86791	-17.1597	13.7836	Costa Rica (Cerro Dantas)	Surface water	Caribbean
2016-05-13	-3.29393	-17.1604	9.1911	Costa Rica (Cerro Dantas)	Surface water	Caribbean
2016-05-14	-3.34593	-15.9625	10.8049	Costa Rica (Cerro Dantas)	Surface water	Caribbean
2016-05-15	-4.03003	-17.1435	15.0967	Costa Rica (Cerro Dantas)	Surface water	Caribbean
2016-05-16	-4.0461	-18.2841	14.0847	Costa Rica (Cerro Dantas)	Surface water	Caribbean
2016-05-17	-4.26754	-16.064	18.0764	Costa Rica (Cerro Dantas)	Surface water	Caribbean
2016-05-18	-4.64156	-19.6542	17.4782	Costa Rica (Cerro Dantas)	Surface water	Caribbean
2016-05-27	-4.36034	-19.2247	15.658	Costa Rica (Cerro Dantas)	Surface water	Caribbean
2016-05-28	-4.79792	-21.4707	16.9127	Costa Rica (Cerro Dantas)	Surface water	Caribbean
2016-05-30	-5.28733	-24.8828	17.4158	Costa Rica (Cerro Dantas)	Surface water	Caribbean
2016-05-31	-4.49998	-23.072	12.9278	Costa Rica (Cerro Dantas)	Surface water	Caribbean
2016-06-01	-5.41275	-26.9013	16.4007	Costa Rica (Cerro Dantas)	Surface water	Caribbean
2016-06-02	-5.78971	-31.8711	14.4466	Costa Rica (Cerro Dantas)	Surface water	Caribbean
2016-06-03	-6.42634	-41.3349	10.0758	Costa Rica (Cerro Dantas)	Surface water	Caribbean
2016-06-04	-5.37838	-38.805	4.22201	Costa Rica (Cerro Dantas)	Surface water	Caribbean
2016-06-05	-6.47046	-40.1051	11.6586	Costa Rica (Cerro Dantas)	Surface water	Caribbean
2016-06-07	-6.42953	-37.0896	14.3466	Costa Rica (Cerro Dantas)	Surface water	Caribbean
2016-06-08	-5.7642	-34.8573	11.2563	Costa Rica (Cerro Dantas)	Surface water	Caribbean
2016-06-09	-4.8034	-30.818	7.60918	Costa Rica (Cerro Dantas)	Surface water	Caribbean
2016-06-10	-5.93925	-34.137	13.377	Costa Rica (Cerro Dantas)	Surface water	Caribbean
2016-06-11	-6.85542	-42.692	12.1513	Costa Rica (Cerro Dantas)	Surface water	Caribbean
2016-06-12	-6.77858	-39.6925	14.5362	Costa Rica (Cerro Dantas)	Surface water	Caribbean
2016-06-13	-6.19458	-37.0389	12.5177	Costa Rica (Cerro Dantas)	Surface water	Caribbean
2016-06-14	-6.15909	-35.6638	13.609	Costa Rica (Cerro Dantas)	Surface water	Caribbean
2016-06-15	-5.02812	-32.4539	7.77102	Costa Rica (Cerro Dantas)	Surface water	Caribbean
2016-06-16	-5.19349	-32.0846	9.46331	Costa Rica (Cerro Dantas)	Surface water	Caribbean
2016-06-17	-6.1159	-34.7816	14.1456	Costa Rica (Cerro Dantas)	Surface water	Caribbean
2016-06-23	-6.10385	-41.9332	6.89762	Costa Rica (Cerro Dantas)	Surface water	Caribbean
2016-07-01	-6.45162	-37.4394	14.1735	Costa Rica (Cerro Dantas)	Surface water	Caribbean
2016-07-03	-6.72888	-38.9994	14.8316	Costa Rica (Cerro Dantas)	Surface water	Caribbean
2016-07-10	-7.03211	-40.6992	15.5577	Costa Rica (Cerro Dantas)	Surface water	Caribbean
2016-07-11	-6.52372	-38.6221	13.5677	Costa Rica (Cerro Dantas)	Surface water	Caribbean
2016-07-12	-6.0268	-36.1269	12.0875	Costa Rica (Cerro Dantas)	Surface water	Caribbean
2016-07-13	-6.48113	-36.7515	15.0976	Costa Rica (Cerro Dantas)	Surface water	Caribbean
2016-07-14	-5.99146	-35.2126	12.7191	Costa Rica (Cerro Dantas)	Surface water	Caribbean
2016-07-15	-5.81671	-34.1641	12.3696	Costa Rica (Cerro Dantas)	Surface water	Caribbean
2016-07-16	-6.53295	-36.138	16.1256	Costa Rica (Cerro Dantas)	Surface water	Caribbean
2016-07-18	-5.36024	-34.795	8.08689	Costa Rica (Cerro Dantas)	Surface water	Caribbean
2016-07-22	-4.93351	-32.954	6.5141	Costa Rica (Cerro Dantas)	Surface water	Caribbean
2016-07-27	-5.43007	-36.4215	7.01905	Costa Rica (Cerro Dantas)	Surface water	Caribbean
2016-07-31	-5.8289	-36.022	10.6092	Costa Rica (Cerro Dantas)	Surface water	Caribbean
2016-08-01	-5.81363	-35.3793	11.1297	Costa Rica (Cerro Dantas)	Surface water	Caribbean
2016-08-02	-5.74998	-34.1947	11.8051	Costa Rica (Cerro Dantas)	Surface water	Caribbean
2016-08-03	-5.63726	-33.5591	11.539	Costa Rica (Cerro Dantas)	Surface water	Caribbean
2016-08-04	-5.99536	-36.0155	11.9474	Costa Rica (Cerro Dantas)	Surface water	Caribbean
2016-08-05	-6.23038	-37.3918	12.4513	Costa Rica (Cerro Dantas)	Surface water	Caribbean
2016-08-06	-5.96851	-34.3692	13.3789	Costa Rica (Cerro Dantas)	Surface water	Caribbean
2016-08-07	-6.31214	-38.7149	11.7822	Costa Rica (Cerro Dantas)	Surface water	Caribbean
2016-08-08	-5.29379	-35.105	7.24528	Costa Rica (Cerro Dantas)	Surface water	Caribbean
2016-08-09	-5.41408	-35.625	7.6876	Costa Rica (Cerro Dantas)	Surface water	Caribbean
2016-08-11	-5.87721	-37.0254	9.99232	Costa Rica (Cerro Dantas)	Surface water	Caribbean
2016-08-12	-5.79438	-36.9149	9.4401	Costa Rica (Cerro Dantas)	Surface water	Caribbean
2016-08-13	-5.77991	-36.8472	9.39211	Costa Rica (Cerro Dantas)	Surface water	Caribbean
2016-08-14	-6.13366	-39.864	9.20527	Costa Rica (Cerro Dantas)	Surface water	Caribbean
2016-08-15	-5.98713	-38.5325	9.36451	Costa Rica (Cerro Dantas)	Surface water	Caribbean
2016-08-16	-5.96401	-37.3916	10.3205	Costa Rica (Cerro Dantas)	Surface water	Caribbean
2016-08-17	-5.8524	-37.1468	9.67243	Costa Rica (Cerro Dantas)	Surface water	Caribbean
2016-08-18	-5.87938	-35.8986	11.1365	Costa Rica (Cerro Dantas)	Surface water	Caribbean
2016-08-19	-5.86633	-35.7081	11.2225	Costa Rica (Cerro Dantas)	Surface water	Caribbean
2016-08-21	-5.46994	-36.3612	7.39832	Costa Rica (Cerro Dantas)	Surface water	Caribbean
2016-08-22	-5.30246	-35.7913	6.62834	Costa Rica (Cerro Dantas)	Surface water	Caribbean
2016-08-23	-5.2355	-36.1932	5.69077	Costa Rica (Cerro Dantas)	Surface water	Caribbean
2016-08-24	-4.88612	-35.3071	3.78187	Costa Rica (Cerro Dantas)	Surface water	Caribbean
2016-08-25	-5.09704	-35.5482	5.2281	Costa Rica (Cerro Dantas)	Surface water	Caribbean
2016-08-26	-4.89539	-34.6809	4.48225	Costa Rica (Cerro Dantas)	Surface water	Caribbean
2016-08-29	-4.91606	-34.5808	4.74765	Costa Rica (Cerro Dantas)	Surface water	Caribbean
2016-08-30	-5.01136	-34.1249	5.96593	Costa Rica (Cerro Dantas)	Surface water	Caribbean
2016-08-31	-5.16146	-36.4761	4.81559	Costa Rica (Cerro Dantas)	Surface water	Caribbean
2016-09-01	-5.4504	-36.8193	6.78386	Costa Rica (Cerro Dantas)	Surface water	Caribbean
2016-09-02	-5.50913	-36.7133	7.35976	Costa Rica (Cerro Dantas)	Surface water	Caribbean
2016-09-03	-5.64254	-36.4645	8.6758	Costa Rica (Cerro Dantas)	Surface water	Caribbean
2016-09-04	-5.33588	-35.7089	6.97818	Costa Rica (Cerro Dantas)	Surface water	Caribbean
2016-09-05	-5.64012	-35.2295	9.89145	Costa Rica (Cerro Dantas)	Surface water	Caribbean
2016-09-06	-5.68528	-34.7267	10.7555	Costa Rica (Cerro Dantas)	Surface water	Caribbean
2016-09-07	-5.7995	-35.3439	11.0521	Costa Rica (Cerro Dantas)	Surface water	Caribbean
2016-09-08	-5.77343	-34.7066	11.4808	Costa Rica (Cerro Dantas)	Surface water	Caribbean
2016-09-09	-6.01343	-35.0176	13.0898	Costa Rica (Cerro Dantas)	Surface water	Caribbean
2016-09-10	-6.04685	-35.2536	13.1212	Costa Rica (Cerro Dantas)	Surface water	Caribbean
2016-09-11	-5.90331	-34.703	12.5234	Costa Rica (Cerro Dantas)	Surface water	Caribbean
2016-09-12	-5.78301	-35.0621	11.202	Costa Rica (Cerro Dantas)	Surface water	Caribbean
2016-09-13	-5.90301	-35.7553	11.4688	Costa Rica (Cerro Dantas)	Surface water	Caribbean
2016-09-14	-5.88538	-36.0275	11.0555	Costa Rica (Cerro Dantas)	Surface water	Caribbean
2016-09-15	-5.88273	-37.4012	9.6606	Costa Rica (Cerro Dantas)	Surface water	Caribbean
2016-09-16	-6.06899	-38.9046	9.64737	Costa Rica (Cerro Dantas)	Surface water	Caribbean
2016-09-17	-5.79175	-37.4713	8.86267	Costa Rica (Cerro Dantas)	Surface water	Caribbean
2016-09-18	-5.64405	-36.0623	9.09011	Costa Rica (Cerro Dantas)	Surface water	Caribbean
2016-09-19	-5.38983	-35.5441	7.57451	Costa Rica (Cerro Dantas)	Surface water	Caribbean
2016-09-20	-5.29224	-33.9605	8.37741	Costa Rica (Cerro Dantas)	Surface water	Caribbean
2016-09-21	-5.3166	-34.4308	8.10203	Costa Rica (Cerro Dantas)	Surface water	Caribbean
2016-09-22	-5.65244	-35.7395	9.48003	Costa Rica (Cerro Dantas)	Surface water	Caribbean
2016-09-23	-6.27283	-39.3778	10.8048	Costa Rica (Cerro Dantas)	Surface water	Caribbean
2016-09-24	-6.38522	-38.45	12.6318	Costa Rica (Cerro Dantas)	Surface water	Caribbean
2016-09-25	-6.3327	-36.7619	13.8997	Costa Rica (Cerro Dantas)	Surface water	Caribbean
2016-09-26	-6.26681	-36.9554	13.179	Costa Rica (Cerro Dantas)	Surface water	Caribbean
2016-09-27	-6.22065	-35.9899	13.7753	Costa Rica (Cerro Dantas)	Surface water	Caribbean
2016-09-28	-6.20307	-35.9512	13.6734	Costa Rica (Cerro Dantas)	Surface water	Caribbean
2016-09-29	-6.43562	-36.7249	14.7601	Costa Rica (Cerro Dantas)	Surface water	Caribbean
2016-09-30	-6.25488	-34.6444	15.3946	Costa Rica (Cerro Dantas)	Surface water	Caribbean
2016-10-01	-6.13354	-33.757	15.3114	Costa Rica (Cerro Dantas)	Surface water	Caribbean
2016-10-02	-6.10181	-32.8574	15.9571	Costa Rica (Cerro Dantas)	Surface water	Caribbean
2016-10-03	-6.06791	-32.5733	15.97	Costa Rica (Cerro Dantas)	Surface water	Caribbean
2016-10-04	-6.00755	-33.3676	14.6928	Costa Rica (Cerro Dantas)	Surface water	Caribbean
2016-10-05	-6.24138	-34.2238	15.7072	Costa Rica (Cerro Dantas)	Surface water	Caribbean
2016-10-06	-6.84005	-38.4649	16.2555	Costa Rica (Cerro Dantas)	Surface water	Caribbean
2016-10-07	-7.50521	-43.147	16.8947	Costa Rica (Cerro Dantas)	Surface water	Caribbean
2016-10-08	-7.95262	-47.2384	16.3826	Costa Rica (Cerro Dantas)	Surface water	Caribbean
2016-10-11	-7.2207	-40.8113	16.9543	Costa Rica (Cerro Dantas)	Surface water	Caribbean
2016-10-12	-7.6018	-44.0083	16.8061	Costa Rica (Cerro Dantas)	Surface water	Caribbean
2016-10-13	-7.40375	-42.4774	16.7526	Costa Rica (Cerro Dantas)	Surface water	Caribbean
2016-10-14	-7.48976	-43.6246	16.2935	Costa Rica (Cerro Dantas)	Surface water	Caribbean
2016-10-15	-7.30427	-46.1108	12.3234	Costa Rica (Cerro Dantas)	Surface water	Caribbean
2016-10-16	-7.09013	-43.0563	13.6647	Costa Rica (Cerro Dantas)	Surface water	Caribbean
2016-10-17	-7.79488	-48.8933	13.4657	Costa Rica (Cerro Dantas)	Surface water	Caribbean
2016-10-18	-7.62538	-48.8381	12.1649	Costa Rica (Cerro Dantas)	Surface water	Caribbean
2016-10-20	-7.35009	-49.4905	9.31022	Costa Rica (Cerro Dantas)	Surface water	Caribbean
2016-10-21	-6.47855	-45.2431	6.58532	Costa Rica (Cerro Dantas)	Surface water	Caribbean
2016-10-22	-6.54755	-44.725	7.65543	Costa Rica (Cerro Dantas)	Surface water	Caribbean
2016-10-23	-6.80358	-43.754	10.6746	Costa Rica (Cerro Dantas)	Surface water	Caribbean
2016-10-24	-6.70363	-44.0559	9.57312	Costa Rica (Cerro Dantas)	Surface water	Caribbean
2016-10-25	-7.02537	-44.5111	11.6918	Costa Rica (Cerro Dantas)	Surface water	Caribbean
2016-10-26	-6.01656	-41.6412	6.49129	Costa Rica (Cerro Dantas)	Surface water	Caribbean
2016-10-27	-7.08066	-42.1723	14.473	Costa Rica (Cerro Dantas)	Surface water	Caribbean
2016-10-28	-7.06812	-42.8094	13.7356	Costa Rica (Cerro Dantas)	Surface water	Caribbean
2016-10-29	-7.03244	-42.3866	13.8729	Costa Rica (Cerro Dantas)	Surface water	Caribbean
2016-10-30	-7.54453	-45.3963	14.96	Costa Rica (Cerro Dantas)	Surface water	Caribbean
2016-10-31	-7.43189	-45.4404	14.0147	Costa Rica (Cerro Dantas)	Surface water	Caribbean
2016-11-01	-7.18722	-44.1612	13.3366	Costa Rica (Cerro Dantas)	Surface water	Caribbean
2016-11-02	-7.07759	-42.1768	14.4439	Costa Rica (Cerro Dantas)	Surface water	Caribbean
2016-11-03	-7.06519	-42.265	14.2565	Costa Rica (Cerro Dantas)	Surface water	Caribbean
2016-11-04	-7.3086	-40.9534	17.5154	Costa Rica (Cerro Dantas)	Surface water	Caribbean
2016-11-05	-7.16661	-40.3027	17.0302	Costa Rica (Cerro Dantas)	Surface water	Caribbean
2016-11-06	-7.24234	-40.9035	17.0353	Costa Rica (Cerro Dantas)	Surface water	Caribbean
2016-11-07	-7.04449	-40.2244	16.1315	Costa Rica (Cerro Dantas)	Surface water	Caribbean
2016-11-08	-7.13222	-40.0434	17.0143	Costa Rica (Cerro Dantas)	Surface water	Caribbean
2016-11-09	-7.04114	-39.6151	16.714	Costa Rica (Cerro Dantas)	Surface water	Caribbean
2016-11-10	-6.89363	-37.7498	17.3992	Costa Rica (Cerro Dantas)	Surface water	Caribbean
2016-11-11	-5.77559	-31.9692	14.2355	Costa Rica (Cerro Dantas)	Surface water	Caribbean
2016-11-12	-7.26915	-40.3954	17.7578	Costa Rica (Cerro Dantas)	Surface water	Caribbean
2016-11-13	-7.3979	-41.522	17.6611	Costa Rica (Cerro Dantas)	Surface water	Caribbean
2016-11-14	-7.33759	-41.9279	16.7728	Costa Rica (Cerro Dantas)	Surface water	Caribbean
2016-11-15	-7.40887	-42.3207	16.9502	Costa Rica (Cerro Dantas)	Surface water	Caribbean
2016-11-16	-7.40589	-44.2425	15.0047	Costa Rica (Cerro Dantas)	Surface water	Caribbean
2016-11-17	-7.23681	-43.7355	14.1589	Costa Rica (Cerro Dantas)	Surface water	Caribbean
2016-11-18	-7.13987	-43.4271	13.6919	Costa Rica (Cerro Dantas)	Surface water	Caribbean
2016-11-23	-7.19183	-43.895	13.6396	Costa Rica (Cerro Dantas)	Surface water	Caribbean
2016-11-23	-7.04534	-44.3459	12.0168	Costa Rica (Cerro Dantas)	Surface water	Caribbean
2016-11-23	-7.24455	-44.7293	13.2271	Costa Rica (Cerro Dantas)	Surface water	Caribbean
2016-11-23	-7.2618	-44.4633	13.6311	Costa Rica (Cerro Dantas)	Surface water	Caribbean
2016-11-23	-7.37158	-46.433	12.5396	Costa Rica (Cerro Dantas)	Surface water	Caribbean
2016-11-24	-7.87497	-47.2759	15.7239	Costa Rica (Cerro Dantas)	Surface water	Caribbean
2016-11-24	-8.84087	-55.4612	15.2657	Costa Rica (Cerro Dantas)	Surface water	Caribbean
2016-11-24	-8.8316	-55.5085	15.1443	Costa Rica (Cerro Dantas)	Surface water	Caribbean
2016-11-24	-8.62569	-53.7051	15.3005	Costa Rica (Cerro Dantas)	Surface water	Caribbean
2016-11-25	-8.33177	-52.1255	14.5286	Costa Rica (Cerro Dantas)	Surface water	Caribbean
2016-11-25	-7.98825	-50.9735	12.9326	Costa Rica (Cerro Dantas)	Surface water	Caribbean
2016-11-25	-7.91728	-50.3229	13.0153	Costa Rica (Cerro Dantas)	Surface water	Caribbean
2016-11-25	-9.08083	-58.6632	13.9835	Costa Rica (Cerro Dantas)	Surface water	Caribbean
2016-11-26	-8.75269	-56.5342	13.4873	Costa Rica (Cerro Dantas)	Surface water	Caribbean
2016-11-26	-8.41235	-54.6777	12.6211	Costa Rica (Cerro Dantas)	Surface water	Caribbean
2016-11-26	-8.03442	-53.3118	10.9635	Costa Rica (Cerro Dantas)	Surface water	Caribbean
2016-11-26	-7.98791	-52.1976	11.7057	Costa Rica (Cerro Dantas)	Surface water	Caribbean
2016-11-27	-8.17208	-52.8159	12.5608	Costa Rica (Cerro Dantas)	Surface water	Caribbean
2016-11-27	-8.1699	-52.5619	12.7973	Costa Rica (Cerro Dantas)	Surface water	Caribbean
2016-11-27	-8.39257	-53.5763	13.5643	Costa Rica (Cerro Dantas)	Surface water	Caribbean
2016-11-27	-8.20448	-52.4135	13.2223	Costa Rica (Cerro Dantas)	Surface water	Caribbean
2016-11-28	-7.95244	-47.1553	16.4642	Costa Rica (Cerro Dantas)	Surface water	Caribbean
2016-11-28	-7.42972	-42.3911	17.0467	Costa Rica (Cerro Dantas)	Surface water	Caribbean
2016-11-28	-7.50285	-42.4815	17.5413	Costa Rica (Cerro Dantas)	Surface water	Caribbean
2016-11-28	-7.60099	-43.1229	17.6851	Costa Rica (Cerro Dantas)	Surface water	Caribbean
2016-11-29	-7.84366	-44.1454	18.6039	Costa Rica (Cerro Dantas)	Surface water	Caribbean
2016-12-08	-7.64331	-42.5506	18.5959	Costa Rica (Cerro Dantas)	Surface water	Caribbean
2016-12-14	-7.84405	-44.1999	18.5525	Costa Rica (Cerro Dantas)	Surface water	Caribbean
2016-12-22	-5.5051	-25.0097	19.0311	Costa Rica (Cerro Dantas)	Surface water	Caribbean
2016-12-29	-5.5051	-25.0097	19.0311	Costa Rica (Cerro Dantas)	Surface water	Caribbean
2017-01-05	-5.65702	-26.9204	18.3358	Costa Rica (Cerro Dantas)	Surface water	Caribbean
2017-01-12	-4.77924	-18.7328	19.5011	Costa Rica (Cerro Dantas)	Surface water	Caribbean
2017-01-17	-5.08009	-21.5582	19.0825	Costa Rica (Cerro Dantas)	Surface water	Caribbean
2017-01-27	-4.98465	-22.3617	17.5155	Costa Rica (Cerro Dantas)	Surface water	Caribbean
2017-02-16	-4.33334	-17.2349	17.4318	Costa Rica (Cerro Dantas)	Surface water	Caribbean
2017-02-21	-4.52144	-17.7378	18.4337	Costa Rica (Cerro Dantas)	Surface water	Caribbean
2017-03-09	-3.80613	-13.0968	17.3522	Costa Rica (Cerro Dantas)	Surface water	Caribbean
2017-03-16	-4.00662	-14.5714	17.4816	Costa Rica (Cerro Dantas)	Surface water	Caribbean
2017-03-23	-2.29174	-1.39066	16.9433	Costa Rica (Cerro Dantas)	Surface water	Caribbean
2017-03-30	-3.95055	-14.3573	17.2471	Costa Rica (Cerro Dantas)	Surface water	Caribbean
2017-04-06	-3.82038	-15.3538	15.2092	Costa Rica (Cerro Dantas)	Surface water	Caribbean
2017-04-11	-3.6795	-13.742	15.694	Costa Rica (Cerro Dantas)	Surface water	Caribbean
2017-04-20	-3.58523	-14.5005	14.1814	Costa Rica (Cerro Dantas)	Surface water	Caribbean
2017-04-27	-3.47155	-14.8193	12.9531	Costa Rica (Cerro Dantas)	Surface water	Caribbean
2017-05-05	-3.91022	-17.9936	13.2882	Costa Rica (Cerro Dantas)	Surface water	Caribbean
2017-05-11	-4.98827	-25.5993	14.3069	Costa Rica (Cerro Dantas)	Surface water	Caribbean
2017-05-26	-7.23183	-42.4025	15.4521	Costa Rica (Cerro Dantas)	Surface water	Caribbean
2017-06-08	-6.60947	-38.3035	14.5723	Costa Rica (Cerro Dantas)	Surface water	Caribbean
2017-06-16	-8.41678	-53.626	13.7083	Costa Rica (Cerro Dantas)	Surface water	Caribbean
2017-06-22	-9.20019	-58.9456	14.6559	Costa Rica (Cerro Dantas)	Surface water	Caribbean
2017-06-29	-8.69872	-55.8999	13.6899	Costa Rica (Cerro Dantas)	Surface water	Caribbean
2017-07-06	-8.22912	-51.3385	14.4944	Costa Rica (Cerro Dantas)	Surface water	Caribbean
2017-07-20	-7.63149	-47.2966	13.7552	Costa Rica (Cerro Dantas)	Surface water	Caribbean
2017-07-27	-7.59988	-47.1094	13.6896	Costa Rica (Cerro Dantas)	Surface water	Caribbean
2017-08-03	-7.6235	-46.9053	14.0827	Costa Rica (Cerro Dantas)	Surface water	Caribbean
2017-08-10	-7.29459	-44.8962	13.4605	Costa Rica (Cerro Dantas)	Surface water	Caribbean
2017-08-17	-6.98752	-42.7699	13.1302	Costa Rica (Cerro Dantas)	Surface water	Caribbean
2017-08-24	-6.93975	-41.5424	13.9756	Costa Rica (Cerro Dantas)	Surface water	Caribbean
2017-08-31	-6.99905	-41.4078	14.5845	Costa Rica (Cerro Dantas)	Surface water	Caribbean
2017-09-07	-6.84816	-40.1777	14.6076	Costa Rica (Cerro Dantas)	Surface water	Caribbean
2017-09-14	-6.82871	-41.497	13.1327	Costa Rica (Cerro Dantas)	Surface water	Caribbean
2017-09-21	-8.45151	-54.2699	13.3422	Costa Rica (Cerro Dantas)	Surface water	Caribbean
2017-10-06	-12.0366	-79.2259	17.0669	Costa Rica (Cerro Dantas)	Surface water	Caribbean
2017-10-12	-10.1139	-65.902	15.0094	Costa Rica (Cerro Dantas)	Surface water	Caribbean
2017-10-19	-9.11254	-58.8627	14.0376	Costa Rica (Cerro Dantas)	Surface water	Caribbean
2017-10-26	-8.81442	-59.9019	10.6134	Costa Rica (Cerro Dantas)	Surface water	Caribbean
2017-11-02	-8.5493	-51.8525	16.5418	Costa Rica (Cerro Dantas)	Surface water	Caribbean
2017-11-09	-8.73508	-53.9491	15.9315	Costa Rica (Cerro Dantas)	Surface water	Caribbean
2017-11-16	-7.77718	-50.7644	11.453	Costa Rica (Cerro Dantas)	Surface water	Caribbean
2017-11-23	-7.40887	-47.001	12.27	Costa Rica (Cerro Dantas)	Surface water	Caribbean
2017-11-30	-6.32349	-34.482	16.1059	Costa Rica (Cerro Dantas)	Surface water	Caribbean
2017-12-06	-5.70225	-36.027	9.59102	Costa Rica (Cerro Dantas)	Surface water	Caribbean
2017-12-14	-4.86495	-24.1325	14.7871	Costa Rica (Cerro Dantas)	Surface water	Caribbean
2017-12-29	-4.08454	-21.6687	11.0077	Costa Rica (Cerro Dantas)	Surface water	Caribbean
2018-01-12	-4.83142	-23.2316	15.4198	Costa Rica (Cerro Dantas)	Surface water	Caribbean
2018-01-19	-4.02348	-21.5423	10.6456	Costa Rica (Cerro Dantas)	Surface water	Caribbean
2018-01-26	-3.65607	-19.8899	9.35861	Costa Rica (Cerro Dantas)	Surface water	Caribbean
2018-02-02	-3.10803	-15.5597	9.30458	Costa Rica (Cerro Dantas)	Surface water	Caribbean
2018-02-09	-4.27191	-19.9113	14.264	Costa Rica (Cerro Dantas)	Surface water	Caribbean
2018-02-16	-3.1521	-8.45612	16.7607	Costa Rica (Cerro Dantas)	Surface water	Caribbean
2018-02-19	-3.9281	-16.4671	14.9577	Costa Rica (Cerro Dantas)	Surface water	Caribbean
2018-03-02	-3.76835	-15.0484	15.0984	Costa Rica (Cerro Dantas)	Surface water	Caribbean
2018-03-07	-4.22869	-18.6657	15.1638	Costa Rica (Cerro Dantas)	Surface water	Caribbean
2018-03-16	-3.86949	-13.5192	17.4367	Costa Rica (Cerro Dantas)	Surface water	Caribbean
2018-03-23	-3.41987	-11.3011	16.0579	Costa Rica (Cerro Dantas)	Surface water	Caribbean
2018-03-27	-3.44123	-11.5231	16.0067	Costa Rica (Cerro Dantas)	Surface water	Caribbean
2018-04-06	-3.16977	-8.49572	16.8625	Costa Rica (Cerro Dantas)	Surface water	Caribbean
2018-04-13	-3.65534	-14.5963	14.6464	Costa Rica (Cerro Dantas)	Surface water	Caribbean
2018-04-26	-3.85397	-11.6002	19.2316	Costa Rica (Cerro Dantas)	Surface water	Caribbean
2018-05-03	-4.23453	-17.9003	15.976	Costa Rica (Cerro Dantas)	Surface water	Caribbean
2018-05-11	-4.15183	-16.5478	16.6668	Costa Rica (Cerro Dantas)	Surface water	Caribbean
2018-05-20	-5.02657	-25.0842	15.1284	Costa Rica (Cerro Dantas)	Surface water	Caribbean
2018-05-25	-6.19791	-37.4511	12.1322	Costa Rica (Cerro Dantas)	Surface water	Caribbean
2018-06-01	-8.01825	-53.5347	10.6112	Costa Rica (Cerro Dantas)	Surface water	Caribbean
2018-06-08	-7.49942	-50.2637	9.73159	Costa Rica (Cerro Dantas)	Surface water	Caribbean
2018-06-13	-7.97774	-53.5691	10.2528	Costa Rica (Cerro Dantas)	Surface water	Caribbean
2018-06-24	-6.687	-45.488	8.00807	Costa Rica (Cerro Dantas)	Surface water	Caribbean
2018-06-27	-7.56972	-50.7012	9.85655	Costa Rica (Cerro Dantas)	Surface water	Caribbean
2018-07-09	-5.6854	-36.7362	8.74705	Costa Rica (Cerro Dantas)	Surface water	Caribbean
2018-07-16	-5.25758	-34.0779	7.98276	Costa Rica (Cerro Dantas)	Surface water	Caribbean
2018-08-02	-6.26367	-35.8067	14.3027	Costa Rica (Cerro Dantas)	Surface water	Caribbean
2018-08-08	-6.67492	-36.3501	17.0493	Costa Rica (Cerro Dantas)	Surface water	Caribbean
2018-08-15	-6.40249	-35.1873	16.0327	Costa Rica (Cerro Dantas)	Surface water	Caribbean
2018-08-22	-6.58718	-39.2411	13.4564	Costa Rica (Cerro Dantas)	Surface water	Caribbean
2018-08-30	-6.49942	-37.1843	14.811	Costa Rica (Cerro Dantas)	Surface water	Caribbean
2018-09-08	-5.69628	-36.0937	9.47655	Costa Rica (Cerro Dantas)	Surface water	Caribbean
2018-09-15	-5.85203	-36.0477	10.7686	Costa Rica (Cerro Dantas)	Surface water	Caribbean
2018-09-19	-5.65576	-34.676	10.5701	Costa Rica (Cerro Dantas)	Surface water	Caribbean
2018-10-05	-9.9556	-71.0463	8.59853	Costa Rica (Cerro Dantas)	Surface water	Caribbean
2018-10-13	-7.74849	-53.4133	8.57458	Costa Rica (Cerro Dantas)	Surface water	Caribbean
2018-10-18	-8.65162	-60.1812	9.0317	Costa Rica (Cerro Dantas)	Surface water	Caribbean
2018-10-26	-8.70648	-49.0539	20.598	Costa Rica (Cerro Dantas)	Surface water	Caribbean
2018-10-31	-8.69712	-50.3388	19.2382	Costa Rica (Cerro Dantas)	Surface water	Caribbean
2018-11-09	-6.67493	-43.2607	10.1388	Costa Rica (Cerro Dantas)	Surface water	Caribbean
2018-11-14	-6.67706	-43.7094	9.70714	Costa Rica (Cerro Dantas)	Surface water	Caribbean
2018-11-23	-6.75043	-42.5865	11.4169	Costa Rica (Cerro Dantas)	Surface water	Caribbean
2018-11-29	-6.18573	-37.9195	11.5663	Costa Rica (Cerro Dantas)	Surface water	Caribbean
2018-12-06	-6.35674	-37.7292	13.1247	Costa Rica (Cerro Dantas)	Surface water	Caribbean
2018-12-13	-5.35872	-32.3219	10.5479	Costa Rica (Cerro Dantas)	Surface water	Caribbean
2018-12-24	-6.3202	-39.8976	10.6639	Costa Rica (Cerro Dantas)	Surface water	Caribbean
2019-01-03	-4.74225	-24.2414	13.6966	Costa Rica (Cerro Dantas)	Surface water	Caribbean
2019-01-10	-5.14366	-23.6792	17.4701	Costa Rica (Cerro Dantas)	Surface water	Caribbean
2019-01-17	-5.18328	-23.3176	18.1486	Costa Rica (Cerro Dantas)	Surface water	Caribbean
2019-01-24	-4.85908	-20.9936	17.8791	Costa Rica (Cerro Dantas)	Surface water	Caribbean
2019-01-31	-4.70238	-20.3102	17.3089	Costa Rica (Cerro Dantas)	Surface water	Caribbean
2019-02-07	-5.51861	-26.6392	17.5096	Costa Rica (Cerro Dantas)	Surface water	Caribbean
2019-02-14	-5.03141	-22.2249	18.0264	Costa Rica (Cerro Dantas)	Surface water	Caribbean
2019-03-01	-5.55724	-26.7294	17.7285	Costa Rica (Cerro Dantas)	Surface water	Caribbean
2019-03-08	-4.49122	-16.8088	19.121	Costa Rica (Cerro Dantas)	Surface water	Caribbean
2019-03-14	-4.76895	-20.203	17.9485	Costa Rica (Cerro Dantas)	Surface water	Caribbean
2019-03-21	-4.14228	-14.5831	18.5552	Costa Rica (Cerro Dantas)	Surface water	Caribbean
2019-03-29	-4.58017	-24.7811	11.8603	Costa Rica (Cerro Dantas)	Surface water	Caribbean
2019-04-04	-3.92532	-18.2635	13.139	Costa Rica (Cerro Dantas)	Surface water	Caribbean
2019-04-11	-3.74246	-15.9168	14.0229	Costa Rica (Cerro Dantas)	Surface water	Caribbean
2019-04-16	-4.06601	-19.6789	12.8491	Costa Rica (Cerro Dantas)	Surface water	Caribbean
2019-05-02	-5.37287	-26.0127	16.9703	Costa Rica (Cerro Dantas)	Surface water	Caribbean
2019-05-09	-4.20102	-16.0444	17.5638	Costa Rica (Cerro Dantas)	Surface water	Caribbean
2019-05-16	-5.05387	-23.1885	17.2424	Costa Rica (Cerro Dantas)	Surface water	Caribbean
2019-05-24	-6.28516	-33.5358	16.7455	Costa Rica (Cerro Dantas)	Surface water	Caribbean
2019-05-30	-7.16616	-44.9904	12.3389	Costa Rica (Cerro Dantas)	Surface water	Caribbean
2019-06-05	-6.6786	-41.102	12.3268	Costa Rica (Cerro Dantas)	Surface water	Caribbean
2019-06-13	-7.97902	-51.2089	12.6232	Costa Rica (Cerro Dantas)	Surface water	Caribbean
2019-06-18	-7.38127	-46.0606	12.9896	Costa Rica (Cerro Dantas)	Surface water	Caribbean
2019-06-27	-7.49764	-46.845	13.1361	Costa Rica (Cerro Dantas)	Surface water	Caribbean
2019-07-04	-6.38729	-37.3606	13.7377	Costa Rica (Cerro Dantas)	Surface water	Caribbean
2019-07-10	-6.61029	-38.563	14.3193	Costa Rica (Cerro Dantas)	Surface water	Caribbean
2019-07-19	-5.94753	-37.6312	9.94907	Costa Rica (Cerro Dantas)	Surface water	Caribbean
2019-07-25	-5.49922	-33.6317	10.362	Costa Rica (Cerro Dantas)	Surface water	Caribbean
2019-08-09	-5.43959	-35.327	8.18972	Costa Rica (Cerro Dantas)	Surface water	Caribbean
2019-08-15	-5.33107	-34.4648	8.18372	Costa Rica (Cerro Dantas)	Surface water	Caribbean
2019-08-23	-7.02357	-40.9318	15.2567	Costa Rica (Cerro Dantas)	Surface water	Caribbean
2019-08-30	-6.4893	-36.1572	15.7572	Costa Rica (Cerro Dantas)	Surface water	Caribbean
2019-09-04	-6.25102	-35.2404	14.7678	Costa Rica (Cerro Dantas)	Surface water	Caribbean
2019-09-13	-5.6958	-34.7445	10.8219	Costa Rica (Cerro Dantas)	Surface water	Caribbean
2019-09-20	-5.72522	-34.9547	10.847	Costa Rica (Cerro Dantas)	Surface water	Caribbean
2019-09-27	-8.92568	-53.7992	17.6062	Costa Rica (Cerro Dantas)	Surface water	Caribbean
2019-10-04	-7.83054	-44.5622	18.0821	Costa Rica (Cerro Dantas)	Surface water	Caribbean
2019-10-11	-7.39325	-47.5657	11.5803	Costa Rica (Cerro Dantas)	Surface water	Caribbean
2019-10-18	-7.1579	-45.9069	11.3562	Costa Rica (Cerro Dantas)	Surface water	Caribbean
2019-10-24	-8.23043	-50.2864	15.557	Costa Rica (Cerro Dantas)	Surface water	Caribbean
2019-11-08	-7.96004	-48.8028	14.8775	Costa Rica (Cerro Dantas)	Surface water	Caribbean
2019-11-15	-7.12857	-40.0551	16.9735	Costa Rica (Cerro Dantas)	Surface water	Caribbean
2019-11-22	-6.7115	-37.2323	16.4597	Costa Rica (Cerro Dantas)	Surface water	Caribbean
2019-11-29	-6.88881	-37.5321	17.5784	Costa Rica (Cerro Dantas)	Surface water	Caribbean
2019-12-06	-6.83186	-30.9526	23.7023	Costa Rica (Cerro Dantas)	Surface water	Caribbean
2019-12-13	-6.23511	-25.9238	23.9571	Costa Rica (Cerro Dantas)	Surface water	Caribbean
2019-12-20	-5.78794	-21.9234	24.3802	Costa Rica (Cerro Dantas)	Surface water	Caribbean
2019-12-25	-6.02243	-33.0112	15.1682	Costa Rica (Cerro Dantas)	Surface water	Caribbean
2020-01-01	-6.38353	-27.3594	23.7088	Costa Rica (Cerro Dantas)	Surface water	Caribbean
2020-01-16	-4.31363	-17.9542	16.5548	Costa Rica (Cerro Dantas)	Surface water	Caribbean
2020-01-23	-3.88448	-18.217	12.8588	Costa Rica (Cerro Dantas)	Surface water	Caribbean
2020-01-30	-4.43055	-23.1692	12.2752	Costa Rica (Cerro Dantas)	Surface water	Caribbean
2020-02-06	-4.17754	-19.2594	14.1609	Costa Rica (Cerro Dantas)	Surface water	Caribbean
2020-02-12	-4.0835	-19.2481	13.4199	Costa Rica (Cerro Dantas)	Surface water	Caribbean
2020-02-18	-3.77012	-16.2509	13.9101	Costa Rica (Cerro Dantas)	Surface water	Caribbean
2020-02-25	-4.43953	-21.0633	14.453	Costa Rica (Cerro Dantas)	Surface water	Caribbean
2020-03-04	-3.64062	-15.1817	13.9432	Costa Rica (Cerro Dantas)	Surface water	Caribbean
2020-03-11	-5.23219	-23.8346	18.023	Costa Rica (Cerro Dantas)	Surface water	Caribbean
2020-03-18	-3.84779	-12.5544	18.228	Costa Rica (Cerro Dantas)	Surface water	Caribbean
2020-03-24	-4.0929	-13.1252	19.618	Costa Rica (Cerro Dantas)	Surface water	Caribbean
2020-04-02	-4.08164	-13.9788	18.6743	Costa Rica (Cerro Dantas)	Surface water	Caribbean
2020-04-17	-3.58294	-8.63432	20.0292	Costa Rica (Cerro Dantas)	Surface water	Caribbean
2020-04-22	-4.54565	-12.3265	24.0386	Costa Rica (Cerro Dantas)	Surface water	Caribbean
2020-04-29	-5.09226	-17.2536	23.4845	Costa Rica (Cerro Dantas)	Surface water	Caribbean
2020-05-06	-4.32354	-10.9413	23.647	Costa Rica (Cerro Dantas)	Surface water	Caribbean
2020-05-15	-4.73605	-15.3049	22.5835	Costa Rica (Cerro Dantas)	Surface water	Caribbean
2020-05-19	-4.7209	-15.0748	22.6924	Costa Rica (Cerro Dantas)	Surface water	Caribbean
2020-05-27	-7.40845	-43.56	15.7076	Costa Rica (Cerro Dantas)	Surface water	Caribbean
2020-06-05	-7.16357	-40.767	16.5416	Costa Rica (Cerro Dantas)	Surface water	Caribbean
2020-06-10	-7.14588	-40.3712	16.7958	Costa Rica (Cerro Dantas)	Surface water	Caribbean
2020-06-17	-9.13728	-57.5162	15.5821	Costa Rica (Cerro Dantas)	Surface water	Caribbean
2020-06-24	-8.06795	-48.9483	15.5953	Costa Rica (Cerro Dantas)	Surface water	Caribbean
2020-06-30	-7.54651	-46.0369	14.3351	Costa Rica (Cerro Dantas)	Surface water	Caribbean
2020-07-08	-6.93007	-42.3532	13.0873	Costa Rica (Cerro Dantas)	Surface water	Caribbean
2020-07-22	-6.45411	-38.769	12.8639	Costa Rica (Cerro Dantas)	Surface water	Caribbean
2020-07-29	-6.74364	-41.9824	11.9668	Costa Rica (Cerro Dantas)	Surface water	Caribbean
2020-08-05	-6.13691	-37.9009	11.1944	Costa Rica (Cerro Dantas)	Surface water	Caribbean
2020-08-12	-6.70612	-43.2944	10.3546	Costa Rica (Cerro Dantas)	Surface water	Caribbean
2020-08-19	-7.52911	-42.9492	17.2837	Costa Rica (Cerro Dantas)	Surface water	Caribbean
2020-08-26	-8.01175	-46.509	17.585	Costa Rica (Cerro Dantas)	Surface water	Caribbean
2020-09-02	-7.26623	-41.0069	17.123	Costa Rica (Cerro Dantas)	Surface water	Caribbean
2020-09-09	-7.67563	-43.9905	17.4145	Costa Rica (Cerro Dantas)	Surface water	Caribbean
2020-09-15	-7.4371	-42.0755	17.4213	Costa Rica (Cerro Dantas)	Surface water	Caribbean
2020-09-23	-7.32658	-41.7377	16.8749	Costa Rica (Cerro Dantas)	Surface water	Caribbean
2020-09-30	-8.23276	-49.2571	16.6049	Costa Rica (Cerro Dantas)	Surface water	Caribbean
2020-10-07	-7.91667	-46.4068	16.9265	Costa Rica (Cerro Dantas)	Surface water	Caribbean
2020-10-16	-7.72398	-51.1929	10.5989	Costa Rica (Cerro Dantas)	Surface water	Caribbean
2020-10-21	-8.07618	-54.3995	10.2099	Costa Rica (Cerro Dantas)	Surface water	Caribbean
2020-10-28	-7.42524	-48.5728	10.8292	Costa Rica (Cerro Dantas)	Surface water	Caribbean
2020-11-02	-8.25572	-54.5479	11.4979	Costa Rica (Cerro Dantas)	Surface water	Caribbean
2020-11-13	-8.01879	-50.8694	13.2809	Costa Rica (Cerro Dantas)	Surface water	Caribbean
2020-11-18	-8.53273	-49.6852	18.5767	Costa Rica (Cerro Dantas)	Surface water	Caribbean
2020-11-25	-8.86198	-55.4191	15.4767	Costa Rica (Cerro Dantas)	Surface water	Caribbean
2020-12-02	-9.20841	-54.389	19.2783	Costa Rica (Cerro Dantas)	Surface water	Caribbean
2020-12-08	-8.82558	-52.1319	18.4728	Costa Rica (Cerro Dantas)	Surface water	Caribbean
2020-12-16	-7.33789	-39.9099	18.7932	Costa Rica (Cerro Dantas)	Surface water	Caribbean
2020-12-22	-6.45776	-33.5926	18.0695	Costa Rica (Cerro Dantas)	Surface water	Caribbean
2020-12-30	-5.67996	-29.1202	16.3194	Costa Rica (Cerro Dantas)	Surface water	Caribbean
2021-01-06	-5.7973	-29.2665	17.1119	Costa Rica (Cerro Dantas)	Surface water	Caribbean
2021-01-13	-6.05929	-31.5016	16.9727	Costa Rica (Cerro Dantas)	Surface water	Caribbean
2021-01-20	-5.92641	-30.5994	16.8119	Costa Rica (Cerro Dantas)	Surface water	Caribbean
2021-01-27	-5.54231	-28.5046	15.8339	Costa Rica (Cerro Dantas)	Surface water	Caribbean
2021-02-03	-3.74467	-11.4128	18.5446	Costa Rica (Cerro Dantas)	Surface water	Caribbean
2021-02-10	-5.03495	-22.2117	18.0679	Costa Rica (Cerro Dantas)	Surface water	Caribbean
2021-02-17	-4.28666	-20.4203	13.873	Costa Rica (Cerro Dantas)	Surface water	Caribbean
2021-02-24	-4.14173	-17.4085	15.7253	Costa Rica (Cerro Dantas)	Surface water	Caribbean
2021-03-03	-3.65519	-13.4844	15.7571	Costa Rica (Cerro Dantas)	Surface water	Caribbean
2021-03-10	-3.19726	-8.7634	16.8147	Costa Rica (Cerro Dantas)	Surface water	Caribbean
2021-03-17	-4.97894	-24.2201	15.6114	Costa Rica (Cerro Dantas)	Surface water	Caribbean
2021-03-24	-4.29306	-20.1092	14.2353	Costa Rica (Cerro Dantas)	Surface water	Caribbean
2021-03-31	-3.30801	-12.2866	14.1775	Costa Rica (Cerro Dantas)	Surface water	Caribbean
2021-04-07	-3.60198	-14.7578	14.058	Costa Rica (Cerro Dantas)	Surface water	Caribbean
2021-04-14	-4.45319	-23.3727	12.2528	Costa Rica (Cerro Dantas)	Surface water	Caribbean
2021-04-21	-5.6046	-32.8343	12.0025	Costa Rica (Cerro Dantas)	Surface water	Caribbean
2021-04-28	-5.56018	-31.4626	13.0188	Costa Rica (Cerro Dantas)	Surface water	Caribbean
2021-05-05	-6.00404	-35.1114	12.9209	Costa Rica (Cerro Dantas)	Surface water	Caribbean
2021-05-12	-7.2786	-43.3517	14.8771	Costa Rica (Cerro Dantas)	Surface water	Caribbean
2021-05-20	-5.71151	-29.0766	16.6155	Costa Rica (Cerro Dantas)	Surface water	Caribbean
2021-05-28	-5.77553	-30.9804	15.2238	Costa Rica (Cerro Dantas)	Surface water	Caribbean
2021-06-03	-7.48961	-44.2305	15.6864	Costa Rica (Cerro Dantas)	Surface water	Caribbean
2021-06-11	-7.73264	-45.8944	15.9667	Costa Rica (Cerro Dantas)	Surface water	Caribbean
2021-06-16	-7.55283	-45.0147	15.4079	Costa Rica (Cerro Dantas)	Surface water	Caribbean
2021-06-23	-7.84761	-47.1726	15.6082	Costa Rica (Cerro Dantas)	Surface water	Caribbean
2021-06-30	-7.18706	-45.9153	11.5812	Costa Rica (Cerro Dantas)	Surface water	Caribbean
2021-07-07	-6.85088	-43.5333	11.2738	Costa Rica (Cerro Dantas)	Surface water	Caribbean
2021-07-16	-6.67391	-40.3376	13.0537	Costa Rica (Cerro Dantas)	Surface water	Caribbean
2021-07-21	-6.85931	-42.019	12.8555	Costa Rica (Cerro Dantas)	Surface water	Caribbean
2021-07-28	-6.69475	-39.3675	14.1905	Costa Rica (Cerro Dantas)	Surface water	Caribbean
2021-08-05	-7.15012	-42.3051	14.8958	Costa Rica (Cerro Dantas)	Surface water	Caribbean
2021-08-12	-6.79855	-39.7726	14.6159	Costa Rica (Cerro Dantas)	Surface water	Caribbean
2021-08-20	-7.14248	-49.3099	7.82988	Costa Rica (Cerro Dantas)	Surface water	Caribbean
2021-08-27	-7.46658	-52.6625	7.07012	Costa Rica (Cerro Dantas)	Surface water	Caribbean
2021-09-01	-6.61491	-45.3916	7.52761	Costa Rica (Cerro Dantas)	Surface water	Caribbean
2021-09-08	-6.99686	-48.442	7.53289	Costa Rica (Cerro Dantas)	Surface water	Caribbean
2021-09-15	-6.55002	-43.6661	8.73405	Costa Rica (Cerro Dantas)	Surface water	Caribbean
2021-09-22	-6.93036	-46.9716	8.47133	Costa Rica (Cerro Dantas)	Surface water	Caribbean
2021-09-29	-7.15365	-48.0711	9.15807	Costa Rica (Cerro Dantas)	Surface water	Caribbean
2021-10-06	-6.15218	-46.4408	2.77664	Costa Rica (Cerro Dantas)	Surface water	Caribbean
2021-10-13	-6.33667	-48.1495	2.54382	Costa Rica (Cerro Dantas)	Surface water	Caribbean
2021-10-20	-6.95598	-52.1789	3.46891	Costa Rica (Cerro Dantas)	Surface water	Caribbean
2021-10-27	-6.01818	-44.3887	3.7568	Costa Rica (Cerro Dantas)	Surface water	Caribbean
2021-11-03	-6.27693	-46.9035	3.31198	Costa Rica (Cerro Dantas)	Surface water	Caribbean
2021-11-10	-6.13931	-44.5157	4.59875	Costa Rica (Cerro Dantas)	Surface water	Caribbean
2021-11-17	-5.70472	-42.3267	3.31114	Costa Rica (Cerro Dantas)	Surface water	Caribbean
2021-11-24	-6.31969	-33.6557	16.9019	Costa Rica (Cerro Dantas)	Surface water	Caribbean
2021-12-01	-7.31696	-38.1271	20.4086	Costa Rica (Cerro Dantas)	Surface water	Caribbean
2021-12-08	-8.81106	-51.9096	18.5788	Costa Rica (Cerro Dantas)	Surface water	Caribbean
2021-12-15	-7.67522	-43.0717	18.3301	Costa Rica (Cerro Dantas)	Surface water	Caribbean
2022-01-05	-5.9098	-25.2201	22.0583	Costa Rica (Cerro Dantas)	Surface water	Caribbean
2022-01-14	-5.19883	-21.4879	20.1027	Costa Rica (Cerro Dantas)	Surface water	Caribbean
2022-01-19	-6.3469	-27.5106	23.2646	Costa Rica (Cerro Dantas)	Surface water	Caribbean
2022-01-27	-5.08954	-21.6356	19.0807	Costa Rica (Cerro Dantas)	Surface water	Caribbean
2022-02-02	-5.76	-29.1	16.98	Costa Rica (Cerro Dantas)	Surface water	Caribbean
2022-02-08	-5.34	-25	17.72	Costa Rica (Cerro Dantas)	Surface water	Caribbean
2022-02-16	-4.16	-14.5	18.78	Costa Rica (Cerro Dantas)	Surface water	Caribbean
2022-02-22	-3.69	-10.4	19.12	Costa Rica (Cerro Dantas)	Surface water	Caribbean
2022-03-01	-4.93	-20.4	19.04	Costa Rica (Cerro Dantas)	Surface water	Caribbean
2022-03-08	-6.14	-30.3	18.82	Costa Rica (Cerro Dantas)	Surface water	Caribbean
2022-03-15	-5.61	-24.7	20.18	Costa Rica (Cerro Dantas)	Surface water	Caribbean
2022-03-23	-5.16	-19.3	21.98	Costa Rica (Cerro Dantas)	Surface water	Caribbean
2022-03-29	-4.36	-14	20.88	Costa Rica (Cerro Dantas)	Surface water	Caribbean
2022-04-05	-4.18	-22.2	11.24	Costa Rica (Cerro Dantas)	Surface water	Caribbean
2022-04-11	-5.53	-24.2	20.04	Costa Rica (Cerro Dantas)	Surface water	Caribbean
2022-04-19	-4.75	-18.2	19.8	Costa Rica (Cerro Dantas)	Surface water	Caribbean
2022-04-25	-4.4	-14	21.2	Costa Rica (Cerro Dantas)	Surface water	Caribbean
2022-05-03	-6.35	-31.1	19.66	Costa Rica (Cerro Dantas)	Surface water	Caribbean
2022-05-10	-6.68	-34.7	18.7	Costa Rica (Cerro Dantas)	Surface water	Caribbean
2022-05-17	-8.11	-47.1	17.78	Costa Rica (Cerro Dantas)	Surface water	Caribbean
2022-05-24	-8.44	-47.8	19.73	Costa Rica (Cerro Dantas)	Surface water	Caribbean
2022-05-31	-8.85	-51.5	19.3	Costa Rica (Cerro Dantas)	Surface water	Caribbean
2022-06-07	-12.15	-77.7	19.5	Costa Rica (Cerro Dantas)	Surface water	Caribbean
2022-06-14	-12.13	-79.2	17.84	Costa Rica (Cerro Dantas)	Surface water	Caribbean
2022-06-21	-9.84	-60.3	18.47	Costa Rica (Cerro Dantas)	Surface water	Caribbean
2022-06-28	-10.35	-69.7	13.1	Costa Rica (Cerro Dantas)	Surface water	Caribbean
2022-07-06	-10.59	-69.8	14.92	Costa Rica (Cerro Dantas)	Surface water	Caribbean
2022-07-11	-8.674	-55.35	14.042	Costa Rica (Cerro Dantas)	Surface water	Caribbean
2022-07-18	-9.178	-58.33	15.094	Costa Rica (Cerro Dantas)	Surface water	Caribbean
2022-07-25	-8.887	-56.19	14.906	Costa Rica (Cerro Dantas)	Surface water	Caribbean
2022-08-01	-8.742	-55.24	14.696	Costa Rica (Cerro Dantas)	Surface water	Caribbean
2022-08-08	-9.054	-57.16	15.272	Costa Rica (Cerro Dantas)	Surface water	Caribbean
2022-08-15	-9.242	-58.58	15.356	Costa Rica (Cerro Dantas)	Surface water	Caribbean
2022-08-22	-9.226	-58.41	15.398	Costa Rica (Cerro Dantas)	Surface water	Caribbean
2022-08-30	-8.976	-56.55	15.258	Costa Rica (Cerro Dantas)	Surface water	Caribbean
2022-09-06	-10.042	-65.01	15.326	Costa Rica (Cerro Dantas)	Surface water	Caribbean
2022-09-13	-9.451	-60.48	15.128	Costa Rica (Cerro Dantas)	Surface water	Caribbean
2022-09-20	-10.166	-66.46	14.868	Costa Rica (Cerro Dantas)	Surface water	Caribbean
2022-09-30	-9.469	-60.98	14.772	Costa Rica (Cerro Dantas)	Surface water	Caribbean
2022-10-04	-8.757	-55.32	14.736	Costa Rica (Cerro Dantas)	Surface water	Caribbean
2022-10-11	-8.627	-54.82	14.196	Costa Rica (Cerro Dantas)	Surface water	Caribbean
2022-10-18	-8.531	-52.77	15.478	Costa Rica (Cerro Dantas)	Surface water	Caribbean
2022-10-25	-8.717	-55.43	14.306	Costa Rica (Cerro Dantas)	Surface water	Caribbean
2022-11-01	-9.087	-58.39	14.306	Costa Rica (Cerro Dantas)	Surface water	Caribbean
2022-11-08	-8.914	-56.68	14.632	Costa Rica (Cerro Dantas)	Surface water	Caribbean
2022-11-15	-7.238	-42.86	15.044	Costa Rica (Cerro Dantas)	Surface water	Caribbean
2022-11-21	-7.214	-41.83	15.882	Costa Rica (Cerro Dantas)	Surface water	Caribbean
2022-11-29	-6.243	-36.11	13.834	Costa Rica (Cerro Dantas)	Surface water	Caribbean
2022-12-07	-6.554	-37.47	14.962	Costa Rica (Cerro Dantas)	Surface water	Caribbean
2022-12-14	-5.197	-25.46	16.116	Costa Rica (Cerro Dantas)	Surface water	Caribbean
2023-02-07	-4.673	-24.01	13.374	Costa Rica (Cerro Dantas)	Surface water	Caribbean
2023-02-21	-4.54	-19.16	17.16	Costa Rica (Cerro Dantas)	Surface water	Caribbean
2023-03-06	-4.659	-19.85	17.422	Costa Rica (Cerro Dantas)	Surface water	Caribbean
2023-03-22	-5.026	-23.55	16.658	Costa Rica (Cerro Dantas)	Surface water	Caribbean
2023-04-13	-3.734	-15.57	14.302	Costa Rica (Cerro Dantas)	Surface water	Caribbean
2023-04-26	-4.685	-24.07	13.41	Costa Rica (Cerro Dantas)	Surface water	Caribbean
2023-05-10	-4.429	-19.51	15.922	Costa Rica (Cerro Dantas)	Surface water	Caribbean
2023-05-20	-5.835	-36.24	10.44	Costa Rica (Cerro Dantas)	Surface water	Caribbean
2023-05-24	-7.798	-41.99	20.394	Costa Rica (Cerro Dantas)	Surface water	Caribbean
2023-06-07	-8.162	-46.58	18.716	Costa Rica (Cerro Dantas)	Surface water	Caribbean
2023-06-21	-4.923	-19.9	19.484	Costa Rica (Cerro Dantas)	Surface water	Caribbean
2023-07-05	-7.096	-43.89	12.878	Costa Rica (Cerro Dantas)	Surface water	Caribbean
2023-07-19	-6.566	-38.92	13.608	Costa Rica (Cerro Dantas)	Surface water	Caribbean
2023-08-02	-6.554	-38.34	14.092	Costa Rica (Cerro Dantas)	Surface water	Caribbean
2023-08-16	-6.271	-35.82	14.348	Costa Rica (Cerro Dantas)	Surface water	Caribbean
2023-08-30	-5.53	-34.53	9.71	Costa Rica (Cerro Dantas)	Surface water	Caribbean
2023-09-11	-5.407	-33.31	9.946	Costa Rica (Cerro Dantas)	Surface water	Caribbean
2023-09-25	-5.557	-34.98	9.476	Costa Rica (Cerro Dantas)	Surface water	Caribbean
2023-10-04	-5.946	-36.72	10.848	Costa Rica (Cerro Dantas)	Surface water	Caribbean
2023-10-09	-6.262	-38.7	11.396	Costa Rica (Cerro Dantas)	Surface water	Caribbean
2023-10-18	-8.231	-54.97	10.878	Costa Rica (Cerro Dantas)	Surface water	Caribbean
2023-10-23	-7.098	-45.25	11.534	Costa Rica (Cerro Dantas)	Surface water	Caribbean
2023-11-06	-9.105	-59.1	13.74	Costa Rica (Cerro Dantas)	Surface water	Caribbean
2023-01-11	-8.421	-52.53	14.84	Costa Rica (Cerro Dantas)	Surface water	Caribbean
2023-11-15	-8.425	-51.94	15.46	Costa Rica (Cerro Dantas)	Surface water	Caribbean
2023-11-20	-8.917	-57.08	14.256	Costa Rica (Cerro Dantas)	Surface water	Caribbean
2023-11-29	-6.474	-34.05	17.74	Costa Rica (Cerro Dantas)	Surface water	Caribbean
2023-12-04	-6.962	-40.81	14.886	Costa Rica (Cerro Dantas)	Surface water	Caribbean
2014-03-17	-9.28113	-60.525	13.7241	Costa Rica (Sacramento)	Groundwater	Pacific
2014-09-10	-8.74119	-59.3055	10.624	Costa Rica (Sacramento)	Groundwater	Pacific
2014-10-03	-8.96052	-59.8066	11.8775	Costa Rica (Sacramento)	Groundwater	Pacific
2014-10-08	-9.00553	-59.3719	12.6724	Costa Rica (Sacramento)	Groundwater	Pacific
2014-10-15	-8.81942	-59.0928	11.4626	Costa Rica (Sacramento)	Groundwater	Pacific
2014-10-22	-8.89816	-59.2411	11.9442	Costa Rica (Sacramento)	Groundwater	Pacific
2014-11-01	-8.9584	-59.3224	12.3448	Costa Rica (Sacramento)	Groundwater	Pacific
2014-11-08	-8.83181	-58.3795	12.275	Costa Rica (Sacramento)	Groundwater	Pacific
2014-11-20	-9.00441	-58.525	13.5103	Costa Rica (Sacramento)	Groundwater	Pacific
2014-11-26	-9.07631	-58.1938	14.4166	Costa Rica (Sacramento)	Groundwater	Pacific
2014-12-06	-9.1679	-58.6562	14.687	Costa Rica (Sacramento)	Groundwater	Pacific
2014-12-12	-8.76116	-55.6761	14.4131	Costa Rica (Sacramento)	Groundwater	Pacific
2014-12-17	-9.04475	-57.968	14.3899	Costa Rica (Sacramento)	Groundwater	Pacific
2014-12-23	-8.95929	-58.3474	13.3269	Costa Rica (Sacramento)	Groundwater	Pacific
2014-12-29	-8.99174	-57.8065	14.1274	Costa Rica (Sacramento)	Groundwater	Pacific
2015-01-08	-8.81493	-56.6052	13.9142	Costa Rica (Sacramento)	Groundwater	Pacific
2015-01-14	-8.73835	-56.6275	13.2793	Costa Rica (Sacramento)	Groundwater	Pacific
2015-01-21	-8.74676	-56.8948	13.0793	Costa Rica (Sacramento)	Groundwater	Pacific
2015-01-30	-8.30487	-56.0194	10.4196	Costa Rica (Sacramento)	Groundwater	Pacific
2015-02-06	-8.67335	-56.5693	12.8175	Costa Rica (Sacramento)	Groundwater	Pacific
2015-02-13	-8.78383	-57.0524	13.2182	Costa Rica (Sacramento)	Groundwater	Pacific
2015-02-17	-8.82414	-56.818	13.775	Costa Rica (Sacramento)	Groundwater	Pacific
2015-02-27	-7.84377	-53.384	9.36611	Costa Rica (Sacramento)	Groundwater	Pacific
2015-03-05	-7.73812	-52.4875	9.41753	Costa Rica (Sacramento)	Groundwater	Pacific
2015-03-13	-7.48008	-52.0542	7.78646	Costa Rica (Sacramento)	Groundwater	Pacific
2015-03-17	-7.83695	-53.3312	9.36446	Costa Rica (Sacramento)	Groundwater	Pacific
2015-03-26	-7.99653	-53.6618	10.3105	Costa Rica (Sacramento)	Groundwater	Pacific
2015-04-07	-7.42953	-52.5001	6.93611	Costa Rica (Sacramento)	Groundwater	Pacific
2015-04-17	-7.7358	-53.1515	8.73491	Costa Rica (Sacramento)	Groundwater	Pacific
2015-04-24	-8.80576	-56.1642	14.2819	Costa Rica (Sacramento)	Groundwater	Pacific
2015-04-29	-8.4923	-55.5012	12.4372	Costa Rica (Sacramento)	Groundwater	Pacific
2015-05-05	-8.57766	-55.5624	13.0589	Costa Rica (Sacramento)	Groundwater	Pacific
2015-05-14	-7.81903	-53.2503	9.30197	Costa Rica (Sacramento)	Groundwater	Pacific
2015-05-21	-8.47531	-55.74	12.0625	Costa Rica (Sacramento)	Groundwater	Pacific
2015-05-29	-8.405	-55.3782	11.8618	Costa Rica (Sacramento)	Groundwater	Pacific
2015-06-03	-8.53651	-55.0776	13.2145	Costa Rica (Sacramento)	Groundwater	Pacific
2015-06-09	-7.85698	-53.6017	9.25409	Costa Rica (Sacramento)	Groundwater	Pacific
2015-06-18	-8.68383	-55.7098	13.7609	Costa Rica (Sacramento)	Groundwater	Pacific
2015-06-23	-8.6778	-55.4483	13.9741	Costa Rica (Sacramento)	Groundwater	Pacific
2015-06-30	-8.48715	-54.5829	13.3143	Costa Rica (Sacramento)	Groundwater	Pacific
2015-07-08	-8.67786	-55.2414	14.1815	Costa Rica (Sacramento)	Groundwater	Pacific
2015-07-16	-8.37525	-54.3381	12.6639	Costa Rica (Sacramento)	Groundwater	Pacific
2015-07-22	-8.34047	-54.4569	12.2669	Costa Rica (Sacramento)	Groundwater	Pacific
2015-07-28	-8.44041	-54.9599	12.5634	Costa Rica (Sacramento)	Groundwater	Pacific
2015-08-08	-8.49864	-54.8688	13.1203	Costa Rica (Sacramento)	Groundwater	Pacific
2015-08-16	-8.50243	-54.836	13.1835	Costa Rica (Sacramento)	Groundwater	Pacific
2015-08-21	-7.69157	-52.5081	9.02448	Costa Rica (Sacramento)	Groundwater	Pacific
2015-09-03	-8.41788	-54.7881	12.5549	Costa Rica (Sacramento)	Groundwater	Pacific
2015-09-10	-8.45711	-54.4828	13.1741	Costa Rica (Sacramento)	Groundwater	Pacific
2015-09-17	-8.47436	-54.3637	13.4312	Costa Rica (Sacramento)	Groundwater	Pacific
2015-09-23	-8.76991	-54.4652	15.6941	Costa Rica (Sacramento)	Groundwater	Pacific
2015-09-30	-8.44121	-53.9246	13.6051	Costa Rica (Sacramento)	Groundwater	Pacific
2015-10-09	-8.46809	-54.833	12.9117	Costa Rica (Sacramento)	Groundwater	Pacific
2015-10-15	-8.74232	-55.0899	14.8487	Costa Rica (Sacramento)	Groundwater	Pacific
2015-10-21	-8.08984	-52.4816	12.2371	Costa Rica (Sacramento)	Groundwater	Pacific
2015-10-29	-8.81167	-54.8153	15.6781	Costa Rica (Sacramento)	Groundwater	Pacific
2015-11-05	-8.47072	-54.1843	13.5814	Costa Rica (Sacramento)	Groundwater	Pacific
2015-11-12	-8.56427	-55.0971	13.417	Costa Rica (Sacramento)	Groundwater	Pacific
2015-11-19	-8.71284	-55.796	13.9067	Costa Rica (Sacramento)	Groundwater	Pacific
2015-11-26	-8.52903	-55.7444	12.4878	Costa Rica (Sacramento)	Groundwater	Pacific
2015-12-04	-8.43503	-54.1421	13.3382	Costa Rica (Sacramento)	Groundwater	Pacific
2015-12-10	-8.57087	-54.5064	14.0606	Costa Rica (Sacramento)	Groundwater	Pacific
2015-12-18	-8.40934	-54.6141	12.6607	Costa Rica (Sacramento)	Groundwater	Pacific
2015-12-19	-8.35658	-54.2302	12.6225	Costa Rica (Sacramento)	Groundwater	Pacific
2015-12-20	-8.41705	-54.6681	12.6683	Costa Rica (Sacramento)	Groundwater	Pacific
2015-12-21	-8.29346	-54.0569	12.2908	Costa Rica (Sacramento)	Groundwater	Pacific
2015-12-22	-8.28732	-54.4761	11.8224	Costa Rica (Sacramento)	Groundwater	Pacific
2015-12-23	-8.39431	-53.2468	13.9076	Costa Rica (Sacramento)	Groundwater	Pacific
2015-12-24	-8.55252	-53.8538	14.5664	Costa Rica (Sacramento)	Groundwater	Pacific
2015-12-25	-8.60108	-53.9317	14.8769	Costa Rica (Sacramento)	Groundwater	Pacific
2015-12-26	-8.53533	-54.1307	14.1519	Costa Rica (Sacramento)	Groundwater	Pacific
2015-12-27	-8.58546	-53.8705	14.8132	Costa Rica (Sacramento)	Groundwater	Pacific
2015-12-28	-8.83156	-54.3485	16.304	Costa Rica (Sacramento)	Groundwater	Pacific
2015-12-29	-8.7394	-54.098	15.8172	Costa Rica (Sacramento)	Groundwater	Pacific
2015-12-30	-8.6481	-54.3594	14.8254	Costa Rica (Sacramento)	Groundwater	Pacific
2015-12-31	-8.63196	-54.2675	14.7881	Costa Rica (Sacramento)	Groundwater	Pacific
2016-01-01	-8.70896	-54.7346	14.9371	Costa Rica (Sacramento)	Groundwater	Pacific
2016-01-02	-8.59197	-54.387	14.3487	Costa Rica (Sacramento)	Groundwater	Pacific
2016-01-03	-8.70837	-54.2522	15.4147	Costa Rica (Sacramento)	Groundwater	Pacific
2016-01-04	-8.52495	-54.048	14.1516	Costa Rica (Sacramento)	Groundwater	Pacific
2016-01-05	-8.81775	-54.5918	15.9502	Costa Rica (Sacramento)	Groundwater	Pacific
2016-01-06	-8.62021	-54.3654	14.5964	Costa Rica (Sacramento)	Groundwater	Pacific
2016-01-07	-8.35	-53.064	13.736	Costa Rica (Sacramento)	Groundwater	Pacific
2016-01-08	-8.3942	-53.1087	14.0449	Costa Rica (Sacramento)	Groundwater	Pacific
2016-01-09	-8.40535	-53.6619	13.5809	Costa Rica (Sacramento)	Groundwater	Pacific
2016-01-10	-8.38885	-53.5293	13.5815	Costa Rica (Sacramento)	Groundwater	Pacific
2016-01-11	-8.48157	-53.3098	14.5427	Costa Rica (Sacramento)	Groundwater	Pacific
2016-01-12	-8.6372	-53.4742	15.6234	Costa Rica (Sacramento)	Groundwater	Pacific
2016-01-13	-8.66097	-54.0313	15.2564	Costa Rica (Sacramento)	Groundwater	Pacific
2016-01-14	-8.66097	-54.0313	15.2564	Costa Rica (Sacramento)	Groundwater	Pacific
2016-01-15	-8.56629	-53.4454	15.0849	Costa Rica (Sacramento)	Groundwater	Pacific
2016-01-16	-8.46086	-53.7772	13.9096	Costa Rica (Sacramento)	Groundwater	Pacific
2016-01-17	-8.44272	-53.774	13.7678	Costa Rica (Sacramento)	Groundwater	Pacific
2016-01-18	-8.41518	-53.9354	13.386	Costa Rica (Sacramento)	Groundwater	Pacific
2016-01-19	-8.24786	-54.1334	11.8495	Costa Rica (Sacramento)	Groundwater	Pacific
2016-01-20	-8.33123	-52.4472	14.2026	Costa Rica (Sacramento)	Groundwater	Pacific
2016-01-21	-8.41537	-53.0734	14.2495	Costa Rica (Sacramento)	Groundwater	Pacific
2016-01-22	-8.52939	-53.3284	14.9067	Costa Rica (Sacramento)	Groundwater	Pacific
2016-01-23	-8.52091	-53.5215	14.6458	Costa Rica (Sacramento)	Groundwater	Pacific
2016-01-24	-8.43722	-53.5354	13.9623	Costa Rica (Sacramento)	Groundwater	Pacific
2016-01-25	-8.60831	-53.6906	15.1759	Costa Rica (Sacramento)	Groundwater	Pacific
2016-01-26	-8.57627	-53.548	15.0622	Costa Rica (Sacramento)	Groundwater	Pacific
2016-01-27	-8.56038	-53.9986	14.4844	Costa Rica (Sacramento)	Groundwater	Pacific
2016-01-28	-8.67188	-54.1732	15.2018	Costa Rica (Sacramento)	Groundwater	Pacific
2016-01-29	-8.46321	-53.8041	13.9016	Costa Rica (Sacramento)	Groundwater	Pacific
2016-01-30	-8.61004	-54.358	14.5223	Costa Rica (Sacramento)	Groundwater	Pacific
2016-01-31	-8.23414	-53.6667	12.2065	Costa Rica (Sacramento)	Groundwater	Pacific
2016-02-01	-8.65775	-54.6811	14.5809	Costa Rica (Sacramento)	Groundwater	Pacific
2016-02-02	-8.5422	-55.1765	13.1611	Costa Rica (Sacramento)	Groundwater	Pacific
2016-02-03	-8.68448	-55.0565	14.4193	Costa Rica (Sacramento)	Groundwater	Pacific
2016-02-04	-8.73797	-55.3573	14.5464	Costa Rica (Sacramento)	Groundwater	Pacific
2016-02-05	-8.44028	-54.7287	12.7935	Costa Rica (Sacramento)	Groundwater	Pacific
2016-02-06	-8.55338	-54.9066	13.5204	Costa Rica (Sacramento)	Groundwater	Pacific
2016-02-07	-8.45031	-55.0031	12.5994	Costa Rica (Sacramento)	Groundwater	Pacific
2016-02-08	-8.57349	-55.1612	13.4267	Costa Rica (Sacramento)	Groundwater	Pacific
2016-02-09	-8.56061	-55.1071	13.3778	Costa Rica (Sacramento)	Groundwater	Pacific
2016-02-10	-8.58506	-55.5827	13.0977	Costa Rica (Sacramento)	Groundwater	Pacific
2016-02-11	-8.59715	-55.5366	13.2406	Costa Rica (Sacramento)	Groundwater	Pacific
2016-02-12	-8.62174	-55.5017	13.4722	Costa Rica (Sacramento)	Groundwater	Pacific
2016-02-13	-8.0426	-53.0344	11.3064	Costa Rica (Sacramento)	Groundwater	Pacific
2016-02-14	-8.5205	-54.7009	13.4631	Costa Rica (Sacramento)	Groundwater	Pacific
2016-02-15	-8.57159	-54.4362	14.1366	Costa Rica (Sacramento)	Groundwater	Pacific
2016-02-16	-8.56683	-54.8743	13.6604	Costa Rica (Sacramento)	Groundwater	Pacific
2016-02-17	-8.44112	-54.661	12.868	Costa Rica (Sacramento)	Groundwater	Pacific
2016-02-18	-8.21133	-53.962	11.7286	Costa Rica (Sacramento)	Groundwater	Pacific
2016-02-19	-8.45692	-54.2385	13.4169	Costa Rica (Sacramento)	Groundwater	Pacific
2016-02-20	-8.46727	-54.2269	13.5112	Costa Rica (Sacramento)	Groundwater	Pacific
2016-02-21	-8.45838	-54.235	13.432	Costa Rica (Sacramento)	Groundwater	Pacific
2016-02-22	-8.36399	-54.4085	12.5035	Costa Rica (Sacramento)	Groundwater	Pacific
2016-02-23	-8.46357	-54.1042	13.6044	Costa Rica (Sacramento)	Groundwater	Pacific
2016-02-24	-8.44192	-54.0984	13.437	Costa Rica (Sacramento)	Groundwater	Pacific
2016-02-25	-8.59889	-51.797	16.9941	Costa Rica (Sacramento)	Groundwater	Pacific
2016-02-26	-8.23226	-50.4502	15.4078	Costa Rica (Sacramento)	Groundwater	Pacific
2016-02-27	-8.30221	-51.0083	15.4094	Costa Rica (Sacramento)	Groundwater	Pacific
2016-02-28	-8.19632	-50.7707	14.7998	Costa Rica (Sacramento)	Groundwater	Pacific
2016-02-29	-8.36613	-51.2789	15.6502	Costa Rica (Sacramento)	Groundwater	Pacific
2016-03-01	-8.00546	-49.9622	14.0814	Costa Rica (Sacramento)	Groundwater	Pacific
2016-03-02	-8.26192	-51.2501	14.8453	Costa Rica (Sacramento)	Groundwater	Pacific
2016-03-03	-8.39041	-51.5134	15.6099	Costa Rica (Sacramento)	Groundwater	Pacific
2016-03-04	-8.24542	-50.4232	15.5402	Costa Rica (Sacramento)	Groundwater	Pacific
2016-03-05	-8.15512	-50.446	14.795	Costa Rica (Sacramento)	Groundwater	Pacific
2016-03-06	-8.45512	-51.2818	16.3592	Costa Rica (Sacramento)	Groundwater	Pacific
2016-03-07	-8.45617	-51.3942	16.2552	Costa Rica (Sacramento)	Groundwater	Pacific
2016-03-08	-8.50355	-51.5902	16.4382	Costa Rica (Sacramento)	Groundwater	Pacific
2016-03-09	-8.4305	-51.3933	16.0507	Costa Rica (Sacramento)	Groundwater	Pacific
2016-03-10	-8.441	-51.8156	15.7124	Costa Rica (Sacramento)	Groundwater	Pacific
2016-03-11	-8.32518	-50.9013	15.7001	Costa Rica (Sacramento)	Groundwater	Pacific
2016-03-12	-8.24332	-51.2788	14.6677	Costa Rica (Sacramento)	Groundwater	Pacific
2016-03-13	-8.35946	-52.2741	14.6016	Costa Rica (Sacramento)	Groundwater	Pacific
2016-03-14	-8.25065	-51.8376	14.1676	Costa Rica (Sacramento)	Groundwater	Pacific
2016-03-15	-8.37892	-52.3946	14.6368	Costa Rica (Sacramento)	Groundwater	Pacific
2016-03-16	-8.3095	-52.2108	14.2652	Costa Rica (Sacramento)	Groundwater	Pacific
2016-03-17	-8.45398	-52.463	15.1688	Costa Rica (Sacramento)	Groundwater	Pacific
2016-03-18	-7.89082	-50.5745	12.5521	Costa Rica (Sacramento)	Groundwater	Pacific
2016-03-19	-7.98099	-50.5986	13.2493	Costa Rica (Sacramento)	Groundwater	Pacific
2016-03-20	-7.96728	-50.5012	13.237	Costa Rica (Sacramento)	Groundwater	Pacific
2016-03-21	-8.38134	-52.2739	14.7768	Costa Rica (Sacramento)	Groundwater	Pacific
2016-03-22	-8.3385	-52.1952	14.5128	Costa Rica (Sacramento)	Groundwater	Pacific
2016-03-23	-8.36407	-51.4688	15.4438	Costa Rica (Sacramento)	Groundwater	Pacific
2016-03-24	-8.29961	-51.5427	14.8542	Costa Rica (Sacramento)	Groundwater	Pacific
2016-03-25	-8.16159	-51.2157	14.077	Costa Rica (Sacramento)	Groundwater	Pacific
2016-03-26	-8.35405	-51.6925	15.1399	Costa Rica (Sacramento)	Groundwater	Pacific
2016-03-27	-8.18308	-51.8572	13.6074	Costa Rica (Sacramento)	Groundwater	Pacific
2016-03-28	-8.35933	-52.5536	14.321	Costa Rica (Sacramento)	Groundwater	Pacific
2016-03-29	-8.29921	-52.2809	14.1129	Costa Rica (Sacramento)	Groundwater	Pacific
2016-03-30	-8.35611	-52.6003	14.2486	Costa Rica (Sacramento)	Groundwater	Pacific
2016-03-31	-8.27048	-51.8716	14.2922	Costa Rica (Sacramento)	Groundwater	Pacific
2016-04-01	-8.20662	-51.4434	14.2095	Costa Rica (Sacramento)	Groundwater	Pacific
2016-04-02	-8.44312	-52.767	14.778	Costa Rica (Sacramento)	Groundwater	Pacific
2016-04-03	-8.60089	-51.1293	17.6778	Costa Rica (Sacramento)	Groundwater	Pacific
2016-04-04	-8.77052	-52.3897	17.7745	Costa Rica (Sacramento)	Groundwater	Pacific
2016-04-05	-8.89287	-52.2471	18.8958	Costa Rica (Sacramento)	Groundwater	Pacific
2016-04-06	-9.04968	-52.9899	19.4075	Costa Rica (Sacramento)	Groundwater	Pacific
2016-04-07	-8.94418	-52.5653	18.9882	Costa Rica (Sacramento)	Groundwater	Pacific
2016-04-08	-8.94392	-52.189	19.3624	Costa Rica (Sacramento)	Groundwater	Pacific
2016-04-09	-8.97149	-52.0077	19.7641	Costa Rica (Sacramento)	Groundwater	Pacific
2016-04-10	-8.97149	-52.0077	19.7641	Costa Rica (Sacramento)	Groundwater	Pacific
2016-04-11	-8.39407	-51.8786	15.2739	Costa Rica (Sacramento)	Groundwater	Pacific
2016-04-12	-8.22538	-52.2262	13.5769	Costa Rica (Sacramento)	Groundwater	Pacific
2016-04-13	-8.22538	-52.2262	13.5769	Costa Rica (Sacramento)	Groundwater	Pacific
2016-04-14	-7.95829	-51.6793	11.987	Costa Rica (Sacramento)	Groundwater	Pacific
2016-04-15	-8.10178	-51.757	13.0572	Costa Rica (Sacramento)	Groundwater	Pacific
2016-04-16	-8.48574	-52.1622	15.7238	Costa Rica (Sacramento)	Groundwater	Pacific
2016-04-17	-8.46952	-52.4757	15.2805	Costa Rica (Sacramento)	Groundwater	Pacific
2016-04-18	-8.46952	-52.4757	15.2805	Costa Rica (Sacramento)	Groundwater	Pacific
2016-04-19	-8.46952	-52.4757	15.2805	Costa Rica (Sacramento)	Groundwater	Pacific
2016-04-20	-8.46952	-52.4757	15.2805	Costa Rica (Sacramento)	Groundwater	Pacific
2016-04-21	-8.46952	-52.4757	15.2805	Costa Rica (Sacramento)	Groundwater	Pacific
2016-04-22	-8.28287	-52.1764	14.0866	Costa Rica (Sacramento)	Groundwater	Pacific
2016-04-23	-8.56686	-52.6257	15.9092	Costa Rica (Sacramento)	Groundwater	Pacific
2016-04-24	-8.48644	-52.5958	15.2957	Costa Rica (Sacramento)	Groundwater	Pacific
2016-04-25	-8.507	-53.2542	14.8018	Costa Rica (Sacramento)	Groundwater	Pacific
2016-04-26	-8.56563	-53.1043	15.4207	Costa Rica (Sacramento)	Groundwater	Pacific
2016-04-27	-8.49533	-53.2198	14.7429	Costa Rica (Sacramento)	Groundwater	Pacific
2016-04-28	-8.33329	-52.7265	13.9399	Costa Rica (Sacramento)	Groundwater	Pacific
2016-04-29	-8.48682	-52.8557	15.0389	Costa Rica (Sacramento)	Groundwater	Pacific
2016-04-30	-8.53805	-53.1346	15.1698	Costa Rica (Sacramento)	Groundwater	Pacific
2016-05-01	-8.62038	-52.7174	16.2456	Costa Rica (Sacramento)	Groundwater	Pacific
2016-05-02	-8.76513	-53.5097	16.6113	Costa Rica (Sacramento)	Groundwater	Pacific
2016-05-03	-8.79511	-53.8793	16.4816	Costa Rica (Sacramento)	Groundwater	Pacific
2016-05-04	-8.7022	-53.0778	16.5398	Costa Rica (Sacramento)	Groundwater	Pacific
2016-05-05	-8.7022	-53.0778	16.5398	Costa Rica (Sacramento)	Groundwater	Pacific
2016-05-06	-8.77924	-53.7786	16.4553	Costa Rica (Sacramento)	Groundwater	Pacific
2016-05-07	-8.71481	-53.6328	16.0857	Costa Rica (Sacramento)	Groundwater	Pacific
2016-05-08	-8.79468	-54.0346	16.3229	Costa Rica (Sacramento)	Groundwater	Pacific
2016-05-09	-8.80134	-53.5893	16.8214	Costa Rica (Sacramento)	Groundwater	Pacific
2016-05-10	-8.79489	-54.1238	16.2353	Costa Rica (Sacramento)	Groundwater	Pacific
2016-05-11	-8.79489	-54.1238	16.2353	Costa Rica (Sacramento)	Groundwater	Pacific
2016-05-12	-8.65538	-53.9946	15.2484	Costa Rica (Sacramento)	Groundwater	Pacific
2016-05-13	-8.74463	-54.3745	15.5825	Costa Rica (Sacramento)	Groundwater	Pacific
2016-05-14	-8.71907	-54.3949	15.3577	Costa Rica (Sacramento)	Groundwater	Pacific
2016-05-15	-8.75794	-54.3047	15.7588	Costa Rica (Sacramento)	Groundwater	Pacific
2016-05-16	-8.62286	-54.6091	14.3738	Costa Rica (Sacramento)	Groundwater	Pacific
2016-05-17	-8.62401	-53.6132	15.3789	Costa Rica (Sacramento)	Groundwater	Pacific
2016-05-18	-8.60618	-53.7096	15.1398	Costa Rica (Sacramento)	Groundwater	Pacific
2016-05-19	-8.79489	-54.1238	16.2353	Costa Rica (Sacramento)	Groundwater	Pacific
2016-05-20	-8.79489	-54.1238	16.2353	Costa Rica (Sacramento)	Groundwater	Pacific
2016-05-21	-8.65538	-53.9946	15.2484	Costa Rica (Sacramento)	Groundwater	Pacific
2016-05-22	-8.74463	-54.3745	15.5825	Costa Rica (Sacramento)	Groundwater	Pacific
2016-05-23	-8.71907	-54.3949	15.3577	Costa Rica (Sacramento)	Groundwater	Pacific
2016-05-24	-8.75794	-54.3047	15.7588	Costa Rica (Sacramento)	Groundwater	Pacific
2016-05-25	-8.62286	-54.6091	14.3738	Costa Rica (Sacramento)	Groundwater	Pacific
2016-05-26	-8.62401	-53.6132	15.3789	Costa Rica (Sacramento)	Groundwater	Pacific
2016-05-27	-8.60618	-53.7096	15.1398	Costa Rica (Sacramento)	Groundwater	Pacific
2016-05-28	-8.79228	-55.0531	15.2851	Costa Rica (Sacramento)	Groundwater	Pacific
2016-05-29	-9.17737	-58.6723	14.7467	Costa Rica (Sacramento)	Groundwater	Pacific
2016-05-30	-9.02366	-56.6584	15.5308	Costa Rica (Sacramento)	Groundwater	Pacific
2016-05-31	-8.82503	-55.3407	15.2596	Costa Rica (Sacramento)	Groundwater	Pacific
2016-06-01	-8.82503	-55.3407	15.2596	Costa Rica (Sacramento)	Groundwater	Pacific
2016-06-02	-8.44503	-52.968	14.5922	Costa Rica (Sacramento)	Groundwater	Pacific
2016-06-03	-8.5614	-53.6049	14.8863	Costa Rica (Sacramento)	Groundwater	Pacific
2016-06-04	-8.5614	-53.6049	14.8863	Costa Rica (Sacramento)	Groundwater	Pacific
2016-06-05	-8.46577	-53.4708	14.2553	Costa Rica (Sacramento)	Groundwater	Pacific
2016-06-06	-8.46577	-53.4708	14.2553	Costa Rica (Sacramento)	Groundwater	Pacific
2016-06-07	-8.46577	-53.4708	14.2553	Costa Rica (Sacramento)	Groundwater	Pacific
2016-06-08	-7.94597	-52.1361	11.4316	Costa Rica (Sacramento)	Groundwater	Pacific
2016-06-09	-8.5614	-53.6049	14.8863	Costa Rica (Sacramento)	Groundwater	Pacific
2016-06-10	-8.46577	-53.4708	14.2553	Costa Rica (Sacramento)	Groundwater	Pacific
2016-06-11	-8.46577	-53.4708	14.2553	Costa Rica (Sacramento)	Groundwater	Pacific
2016-06-12	-8.46577	-53.4708	14.2553	Costa Rica (Sacramento)	Groundwater	Pacific
2016-06-13	-7.94597	-52.1361	11.4316	Costa Rica (Sacramento)	Groundwater	Pacific
2016-06-14	-8.14536	-52.4414	12.7215	Costa Rica (Sacramento)	Groundwater	Pacific
2016-06-15	-8.08711	-49.9613	14.7356	Costa Rica (Sacramento)	Groundwater	Pacific
2016-06-16	-8.15838	-51.4968	13.7702	Costa Rica (Sacramento)	Groundwater	Pacific
2016-06-17	-8.15838	-51.4968	13.7702	Costa Rica (Sacramento)	Groundwater	Pacific
2016-06-18	-7.87343	-50.0965	12.891	Costa Rica (Sacramento)	Groundwater	Pacific
2016-06-19	-8.15838	-51.4968	13.7702	Costa Rica (Sacramento)	Groundwater	Pacific
2016-06-20	-7.87343	-50.0965	12.891	Costa Rica (Sacramento)	Groundwater	Pacific
2016-06-21	-8.08711	-49.9613	14.7356	Costa Rica (Sacramento)	Groundwater	Pacific
2016-06-22	-7.36863	-46.3075	12.6416	Costa Rica (Sacramento)	Groundwater	Pacific
2016-06-23	-8.46577	-53.4708	14.2553	Costa Rica (Sacramento)	Groundwater	Pacific
2016-06-24	-7.94597	-52.1361	11.4316	Costa Rica (Sacramento)	Groundwater	Pacific
2016-06-25	-8.14536	-52.4414	12.7215	Costa Rica (Sacramento)	Groundwater	Pacific
2016-06-26	-8.14536	-52.4414	12.7215	Costa Rica (Sacramento)	Groundwater	Pacific
2016-06-27	-8.15838	-51.4968	13.7702	Costa Rica (Sacramento)	Groundwater	Pacific
2016-06-28	-8.88905	-51.3392	19.7732	Costa Rica (Sacramento)	Groundwater	Pacific
2016-06-29	-7.94597	-52.1361	11.4316	Costa Rica (Sacramento)	Groundwater	Pacific
2016-06-30	-8.14536	-52.4414	12.7215	Costa Rica (Sacramento)	Groundwater	Pacific
2016-07-01	-8.53873	-50.3771	17.9328	Costa Rica (Sacramento)	Groundwater	Pacific
2016-07-02	-8.53873	-50.3771	17.9328	Costa Rica (Sacramento)	Groundwater	Pacific
2016-07-03	-7.81899	-47.7162	14.8358	Costa Rica (Sacramento)	Groundwater	Pacific
2016-07-04	-8.3583	-50.0821	16.7844	Costa Rica (Sacramento)	Groundwater	Pacific
2016-07-05	-8.3583	-50.0821	16.7844	Costa Rica (Sacramento)	Groundwater	Pacific
2016-07-06	-8.14536	-52.4414	12.7215	Costa Rica (Sacramento)	Groundwater	Pacific
2016-07-07	-8.09482	-49.5022	15.2563	Costa Rica (Sacramento)	Groundwater	Pacific
2016-07-08	-8.3583	-50.0821	16.7844	Costa Rica (Sacramento)	Groundwater	Pacific
2016-07-09	-7.36275	-47.1713	11.7306	Costa Rica (Sacramento)	Groundwater	Pacific
2016-07-10	-8.09482	-49.5022	15.2563	Costa Rica (Sacramento)	Groundwater	Pacific
2016-07-11	-8.54879	-50.8886	17.5018	Costa Rica (Sacramento)	Groundwater	Pacific
2016-07-12	-7.5704	-49.2985	11.2648	Costa Rica (Sacramento)	Groundwater	Pacific
2016-07-13	-8.54879	-50.8886	17.5018	Costa Rica (Sacramento)	Groundwater	Pacific
2016-07-14	-8.11834	-49.4751	15.4716	Costa Rica (Sacramento)	Groundwater	Pacific
2016-07-15	-8.25027	-50.1058	15.8964	Costa Rica (Sacramento)	Groundwater	Pacific
2016-07-16	-7.84454	-50.1381	12.6182	Costa Rica (Sacramento)	Groundwater	Pacific
2016-07-17	-7.8155	-50.2903	12.2338	Costa Rica (Sacramento)	Groundwater	Pacific
2016-07-18	-7.5704	-49.2985	11.2648	Costa Rica (Sacramento)	Groundwater	Pacific
2016-07-19	-8.25027	-50.1058	15.8964	Costa Rica (Sacramento)	Groundwater	Pacific
2016-07-20	-7.8273	-50.197	12.4215	Costa Rica (Sacramento)	Groundwater	Pacific
2016-07-21	-8.07677	-49.9821	14.6321	Costa Rica (Sacramento)	Groundwater	Pacific
2016-07-22	-7.65553	-49.9531	11.2911	Costa Rica (Sacramento)	Groundwater	Pacific
2016-07-23	-8.15386	-49.6007	15.6302	Costa Rica (Sacramento)	Groundwater	Pacific
2016-07-24	-8.15386	-49.6007	15.6302	Costa Rica (Sacramento)	Groundwater	Pacific
2016-07-25	-8.15386	-49.6007	15.6302	Costa Rica (Sacramento)	Groundwater	Pacific
2016-07-26	-7.82663	-50.6639	11.9492	Costa Rica (Sacramento)	Groundwater	Pacific
2016-07-27	-8.15386	-49.6007	15.6302	Costa Rica (Sacramento)	Groundwater	Pacific
2016-07-28	-8.39789	-50.3253	16.8578	Costa Rica (Sacramento)	Groundwater	Pacific
2016-07-29	-8.39789	-50.3253	16.8578	Costa Rica (Sacramento)	Groundwater	Pacific
2016-07-30	-8.39789	-50.3253	16.8578	Costa Rica (Sacramento)	Groundwater	Pacific
2016-07-31	-8.07677	-49.9821	14.6321	Costa Rica (Sacramento)	Groundwater	Pacific
2016-08-01	-7.76435	-49.6453	12.4694	Costa Rica (Sacramento)	Groundwater	Pacific
2016-08-02	-7.76054	-49.586	12.4983	Costa Rica (Sacramento)	Groundwater	Pacific
2016-08-03	-7.80971	-49.5319	12.9458	Costa Rica (Sacramento)	Groundwater	Pacific
2016-08-04	-7.90117	-49.5453	13.664	Costa Rica (Sacramento)	Groundwater	Pacific
2016-08-05	-7.76359	-49.625	12.4837	Costa Rica (Sacramento)	Groundwater	Pacific
2016-08-06	-7.91822	-49.7695	13.5762	Costa Rica (Sacramento)	Groundwater	Pacific
2016-08-07	-8.07677	-49.9821	14.6321	Costa Rica (Sacramento)	Groundwater	Pacific
2016-08-08	-8.15386	-49.6007	15.6302	Costa Rica (Sacramento)	Groundwater	Pacific
2016-08-09	-8.23665	-50.2326	15.6606	Costa Rica (Sacramento)	Groundwater	Pacific
2016-08-10	-8.34897	-50.2828	16.5089	Costa Rica (Sacramento)	Groundwater	Pacific
2016-08-11	-8.38188	-49.8071	17.248	Costa Rica (Sacramento)	Groundwater	Pacific
2016-08-12	-8.44429	-50.2182	17.3361	Costa Rica (Sacramento)	Groundwater	Pacific
2016-08-13	-8.28915	-50.0063	16.3069	Costa Rica (Sacramento)	Groundwater	Pacific
2016-08-14	-8.39789	-50.3253	16.8578	Costa Rica (Sacramento)	Groundwater	Pacific
2016-08-15	-8.41779	-50.6117	16.7307	Costa Rica (Sacramento)	Groundwater	Pacific
2016-08-16	-8.10014	-51.5337	13.2674	Costa Rica (Sacramento)	Groundwater	Pacific
2016-08-17	-8.11337	-51.4685	13.4384	Costa Rica (Sacramento)	Groundwater	Pacific
2016-08-18	-7.93368	-50.3335	13.1359	Costa Rica (Sacramento)	Groundwater	Pacific
2016-08-19	-8.0065	-51.3652	12.6868	Costa Rica (Sacramento)	Groundwater	Pacific
2016-08-20	-8.0065	-51.3652	12.6868	Costa Rica (Sacramento)	Groundwater	Pacific
2016-08-21	-8.08439	-50.8864	13.7887	Costa Rica (Sacramento)	Groundwater	Pacific
2016-08-22	-8.06529	-51.3655	13.1568	Costa Rica (Sacramento)	Groundwater	Pacific
2016-08-23	-8.06529	-51.3655	13.1568	Costa Rica (Sacramento)	Groundwater	Pacific
2016-08-24	-8.03633	-51.4289	12.8618	Costa Rica (Sacramento)	Groundwater	Pacific
2016-08-25	-7.97175	-51.4862	12.2878	Costa Rica (Sacramento)	Groundwater	Pacific
2016-08-26	-7.93664	-50.8662	12.6269	Costa Rica (Sacramento)	Groundwater	Pacific
2016-08-27	-7.93664	-50.8662	12.6269	Costa Rica (Sacramento)	Groundwater	Pacific
2016-08-28	-7.96293	-50.938	12.7654	Costa Rica (Sacramento)	Groundwater	Pacific
2016-08-29	-7.93664	-50.8662	12.6269	Costa Rica (Sacramento)	Groundwater	Pacific
2016-08-30	-8.07704	-51.1821	13.4343	Costa Rica (Sacramento)	Groundwater	Pacific
2016-08-31	-7.89394	-49.3535	13.798	Costa Rica (Sacramento)	Groundwater	Pacific
2016-09-01	-8.24479	-50.4304	15.5279	Costa Rica (Sacramento)	Groundwater	Pacific
2016-09-02	-8.41782	-50.5146	16.8279	Costa Rica (Sacramento)	Groundwater	Pacific
2016-09-03	-8.29012	-49.7327	16.5883	Costa Rica (Sacramento)	Groundwater	Pacific
2016-09-04	-7.98204	-49.3562	14.5001	Costa Rica (Sacramento)	Groundwater	Pacific
2016-09-05	-8.50478	-50.4517	17.5865	Costa Rica (Sacramento)	Groundwater	Pacific
2016-09-06	-8.55104	-50.6319	17.7764	Costa Rica (Sacramento)	Groundwater	Pacific
2016-09-07	-8.39036	-50.4293	16.6936	Costa Rica (Sacramento)	Groundwater	Pacific
2016-09-08	-8.55962	-50.8108	17.6662	Costa Rica (Sacramento)	Groundwater	Pacific
2016-09-09	-8.52652	-50.9019	17.3102	Costa Rica (Sacramento)	Groundwater	Pacific
2016-09-10	-8.56744	-50.7937	17.7459	Costa Rica (Sacramento)	Groundwater	Pacific
2016-09-11	-8.47841	-51.1835	16.6438	Costa Rica (Sacramento)	Groundwater	Pacific
2016-09-12	-8.45694	-51.3709	16.2847	Costa Rica (Sacramento)	Groundwater	Pacific
2016-09-13	-8.44063	-50.9015	16.6236	Costa Rica (Sacramento)	Groundwater	Pacific
2016-09-14	-8.29988	-50.6045	15.7945	Costa Rica (Sacramento)	Groundwater	Pacific
2016-09-15	-8.28663	-51.4842	14.8088	Costa Rica (Sacramento)	Groundwater	Pacific
2016-09-16	-8.31794	-51.5455	14.998	Costa Rica (Sacramento)	Groundwater	Pacific
2016-09-17	-8.30544	-51.3107	15.1328	Costa Rica (Sacramento)	Groundwater	Pacific
2016-09-18	-8.27925	-51.2948	14.9392	Costa Rica (Sacramento)	Groundwater	Pacific
2016-09-19	-8.30555	-51.254	15.1904	Costa Rica (Sacramento)	Groundwater	Pacific
2016-09-20	-8.25639	-51.3533	14.6978	Costa Rica (Sacramento)	Groundwater	Pacific
2016-09-21	-8.31606	-50.5037	16.0248	Costa Rica (Sacramento)	Groundwater	Pacific
2016-09-22	-8.39083	-51.7881	15.3385	Costa Rica (Sacramento)	Groundwater	Pacific
2016-09-23	-8.37318	-51.5554	15.4301	Costa Rica (Sacramento)	Groundwater	Pacific
2016-09-24	-8.44444	-50.8511	16.7044	Costa Rica (Sacramento)	Groundwater	Pacific
2016-09-25	-8.49941	-51.5626	16.4327	Costa Rica (Sacramento)	Groundwater	Pacific
2016-09-26	-8.46181	-51.7707	15.9238	Costa Rica (Sacramento)	Groundwater	Pacific
2016-09-27	-8.52985	-51.565	16.6739	Costa Rica (Sacramento)	Groundwater	Pacific
2016-09-28	-8.41281	-51.1516	16.1509	Costa Rica (Sacramento)	Groundwater	Pacific
2016-09-29	-8.44064	-51.5302	15.9948	Costa Rica (Sacramento)	Groundwater	Pacific
2016-09-30	-7.95763	-51.2464	12.4147	Costa Rica (Sacramento)	Groundwater	Pacific
2016-10-01	-8.38997	-51.4041	15.7157	Costa Rica (Sacramento)	Groundwater	Pacific
2016-10-02	-8.39207	-51.3852	15.7514	Costa Rica (Sacramento)	Groundwater	Pacific
2016-10-03	-8.38552	-51.452	15.6322	Costa Rica (Sacramento)	Groundwater	Pacific
2016-10-04	-8.37129	-51.4381	15.5322	Costa Rica (Sacramento)	Groundwater	Pacific
2016-10-05	-8.35997	-51.3966	15.4832	Costa Rica (Sacramento)	Groundwater	Pacific
2016-10-06	-8.02493	-51.3825	12.817	Costa Rica (Sacramento)	Groundwater	Pacific
2016-10-07	-8.02493	-51.3825	12.817	Costa Rica (Sacramento)	Groundwater	Pacific
2016-10-08	-7.92051	-50.4971	12.867	Costa Rica (Sacramento)	Groundwater	Pacific
2016-10-09	-7.64191	-49.6479	11.4874	Costa Rica (Sacramento)	Groundwater	Pacific
2016-10-10	-7.5395	-50.2139	10.1021	Costa Rica (Sacramento)	Groundwater	Pacific
2016-10-11	-7.57124	-50.0868	10.4831	Costa Rica (Sacramento)	Groundwater	Pacific
2016-10-12	-7.59572	-49.7877	10.978	Costa Rica (Sacramento)	Groundwater	Pacific
2016-10-13	-7.59295	-50.3288	10.4148	Costa Rica (Sacramento)	Groundwater	Pacific
2016-10-14	-7.59295	-50.3288	10.4148	Costa Rica (Sacramento)	Groundwater	Pacific
2016-10-15	-7.59295	-50.3288	10.4148	Costa Rica (Sacramento)	Groundwater	Pacific
2016-10-16	-7.59295	-50.3288	10.4148	Costa Rica (Sacramento)	Groundwater	Pacific
2016-10-17	-7.59295	-50.3288	10.4148	Costa Rica (Sacramento)	Groundwater	Pacific
2016-10-18	-7.59295	-50.3288	10.4148	Costa Rica (Sacramento)	Groundwater	Pacific
2016-10-19	-7.59295	-50.3288	10.4148	Costa Rica (Sacramento)	Groundwater	Pacific
2016-10-20	-7.69765	-49.0955	12.4858	Costa Rica (Sacramento)	Groundwater	Pacific
2016-10-21	-7.96799	-50.0182	13.7257	Costa Rica (Sacramento)	Groundwater	Pacific
2016-10-22	-8.2441	-50.3856	15.5672	Costa Rica (Sacramento)	Groundwater	Pacific
2016-10-23	-7.80546	-48.7445	13.6992	Costa Rica (Sacramento)	Groundwater	Pacific
2016-10-24	-8.03201	-49.5951	14.661	Costa Rica (Sacramento)	Groundwater	Pacific
2016-10-25	-8.03201	-49.5951	14.661	Costa Rica (Sacramento)	Groundwater	Pacific
2016-10-26	-7.67198	-49.0396	12.3362	Costa Rica (Sacramento)	Groundwater	Pacific
2016-10-27	-8.4921	-50.5061	17.4306	Costa Rica (Sacramento)	Groundwater	Pacific
2016-10-28	-8.34644	-50.674	16.0975	Costa Rica (Sacramento)	Groundwater	Pacific
2016-10-29	-8.4157	-49.5644	17.7613	Costa Rica (Sacramento)	Groundwater	Pacific
2016-10-30	-8.35732	-49.7115	17.1471	Costa Rica (Sacramento)	Groundwater	Pacific
2016-10-31	-8.25996	-49.8911	16.1886	Costa Rica (Sacramento)	Groundwater	Pacific
2016-11-01	-8.36666	-51.2583	15.675	Costa Rica (Sacramento)	Groundwater	Pacific
2016-11-02	-8.37093	-50.2448	16.7227	Costa Rica (Sacramento)	Groundwater	Pacific
2016-11-03	-8.40959	-50.898	16.3787	Costa Rica (Sacramento)	Groundwater	Pacific
2016-11-04	-8.34556	-50.8383	15.9262	Costa Rica (Sacramento)	Groundwater	Pacific
2016-11-05	-8.17758	-49.9904	15.4302	Costa Rica (Sacramento)	Groundwater	Pacific
2016-11-06	-8.13232	-50.2165	14.8421	Costa Rica (Sacramento)	Groundwater	Pacific
2016-11-07	-7.87376	-50.425	12.5651	Costa Rica (Sacramento)	Groundwater	Pacific
2016-11-08	-7.88945	-50.8114	12.3043	Costa Rica (Sacramento)	Groundwater	Pacific
2016-11-09	-7.85694	-49.8513	13.0042	Costa Rica (Sacramento)	Groundwater	Pacific
2016-11-10	-7.78381	-50.1942	12.0763	Costa Rica (Sacramento)	Groundwater	Pacific
2016-11-11	-7.78381	-50.1942	12.0763	Costa Rica (Sacramento)	Groundwater	Pacific
2016-11-12	-7.78381	-50.1942	12.0763	Costa Rica (Sacramento)	Groundwater	Pacific
2016-11-13	-7.78381	-50.1942	12.0763	Costa Rica (Sacramento)	Groundwater	Pacific
2016-11-14	-7.85223	-50.2808	12.537	Costa Rica (Sacramento)	Groundwater	Pacific
2016-11-15	-7.90113	-50.0227	13.1864	Costa Rica (Sacramento)	Groundwater	Pacific
2016-11-16	-7.84666	-49.2348	13.5384	Costa Rica (Sacramento)	Groundwater	Pacific
2016-11-17	-7.90658	-50.0616	13.191	Costa Rica (Sacramento)	Groundwater	Pacific
2016-11-18	-8.19141	-49.9408	15.5905	Costa Rica (Sacramento)	Groundwater	Pacific
2016-11-19	-8.19141	-49.9408	15.5905	Costa Rica (Sacramento)	Groundwater	Pacific
2016-11-20	-7.82473	-50.9105	11.6873	Costa Rica (Sacramento)	Groundwater	Pacific
2016-11-21	-8.19141	-49.9408	15.5905	Costa Rica (Sacramento)	Groundwater	Pacific
2016-11-22	-8.19141	-49.9408	15.5905	Costa Rica (Sacramento)	Groundwater	Pacific
2016-11-23	-8.19141	-49.9408	15.5905	Costa Rica (Sacramento)	Groundwater	Pacific
2016-11-24	-7.70044	-50.6025	11.001	Costa Rica (Sacramento)	Groundwater	Pacific
2016-11-25	-7.6599	-49.7291	11.55	Costa Rica (Sacramento)	Groundwater	Pacific
2016-11-26	-8.19141	-49.9408	15.5905	Costa Rica (Sacramento)	Groundwater	Pacific
2016-11-27	-7.69869	-49.5816	12.0079	Costa Rica (Sacramento)	Groundwater	Pacific
2016-11-28	-7.77857	-49.4565	12.772	Costa Rica (Sacramento)	Groundwater	Pacific
2016-11-29	-7.8934	-49.5238	13.6233	Costa Rica (Sacramento)	Groundwater	Pacific
2016-11-30	-7.85516	-49.206	13.6353	Costa Rica (Sacramento)	Groundwater	Pacific
2016-12-01	-7.70768	-49.8008	11.8607	Costa Rica (Sacramento)	Groundwater	Pacific
2016-12-02	-7.95474	-49.0461	14.5918	Costa Rica (Sacramento)	Groundwater	Pacific
2016-12-03	-8.04472	-48.923	15.4347	Costa Rica (Sacramento)	Groundwater	Pacific
2016-12-04	-7.84441	-49.5487	13.2066	Costa Rica (Sacramento)	Groundwater	Pacific
2016-12-05	-8.07024	-50.6339	13.9281	Costa Rica (Sacramento)	Groundwater	Pacific
2016-12-06	-8.11464	-50.5999	14.3172	Costa Rica (Sacramento)	Groundwater	Pacific
2016-12-07	-8.09422	-49.3085	15.4453	Costa Rica (Sacramento)	Groundwater	Pacific
2016-12-08	-8.16302	-49.4825	15.8217	Costa Rica (Sacramento)	Groundwater	Pacific
2016-12-14	-8.2258	-49.5844	16.222	Costa Rica (Sacramento)	Groundwater	Pacific
2016-12-20	-8.09355	-49.9408	14.8076	Costa Rica (Sacramento)	Groundwater	Pacific
2016-12-27	-8.00052	-48.3924	15.6118	Costa Rica (Sacramento)	Groundwater	Pacific
2017-01-12	-7.89859	-48.6169	14.5718	Costa Rica (Sacramento)	Groundwater	Pacific
2017-01-17	-7.99317	-48.1368	15.8086	Costa Rica (Sacramento)	Groundwater	Pacific
2017-01-27	-8.05855	-48.7182	15.7502	Costa Rica (Sacramento)	Groundwater	Pacific
2017-02-02	-8.11434	-49.3791	15.5356	Costa Rica (Sacramento)	Groundwater	Pacific
2017-02-09	-8.03578	-49.1221	15.1641	Costa Rica (Sacramento)	Groundwater	Pacific
2017-02-14	-8.22187	-49.4421	16.3328	Costa Rica (Sacramento)	Groundwater	Pacific
2017-02-23	-8.29658	-49.6478	16.7248	Costa Rica (Sacramento)	Groundwater	Pacific
2017-03-01	-8.03713	-48.675	15.622	Costa Rica (Sacramento)	Groundwater	Pacific
2017-03-09	-8.07381	-50.7735	13.817	Costa Rica (Sacramento)	Groundwater	Pacific
2017-03-23	-8.07131	-50.3611	14.2094	Costa Rica (Sacramento)	Groundwater	Pacific
2017-03-30	-7.93507	-50.2732	13.2073	Costa Rica (Sacramento)	Groundwater	Pacific
2017-04-06	-7.83063	-50.3752	12.2698	Costa Rica (Sacramento)	Groundwater	Pacific
2017-04-11	-7.88134	-50.2271	12.8237	Costa Rica (Sacramento)	Groundwater	Pacific
2017-04-20	-7.83735	-50.4219	12.277	Costa Rica (Sacramento)	Groundwater	Pacific
2017-04-27	-7.84335	-50.4525	12.2943	Costa Rica (Sacramento)	Groundwater	Pacific
2017-05-04	-7.87431	-50.2542	12.7402	Costa Rica (Sacramento)	Groundwater	Pacific
2017-05-21	-7.58067	-48.6979	11.9475	Costa Rica (Sacramento)	Groundwater	Pacific
2017-05-25	-8.014	-49.279	14.833	Costa Rica (Sacramento)	Groundwater	Pacific
2017-06-08	-7.99554	-48.9921	14.9722	Costa Rica (Sacramento)	Groundwater	Pacific
2017-06-15	-7.9808	-48.5388	15.3076	Costa Rica (Sacramento)	Groundwater	Pacific
2017-06-23	-8.08722	-49.4845	15.2133	Costa Rica (Sacramento)	Groundwater	Pacific
2017-06-30	-8.05635	-49.0226	15.4282	Costa Rica (Sacramento)	Groundwater	Pacific
2017-07-06	-8.06151	-48.7638	15.7283	Costa Rica (Sacramento)	Groundwater	Pacific
2017-07-21	-8.05882	-49.4	15.0706	Costa Rica (Sacramento)	Groundwater	Pacific
2017-07-27	-7.94635	-48.2473	15.3235	Costa Rica (Sacramento)	Groundwater	Pacific
2017-08-03	-8.0852	-49.4538	15.2278	Costa Rica (Sacramento)	Groundwater	Pacific
2017-08-10	-7.97922	-49.0712	14.7625	Costa Rica (Sacramento)	Groundwater	Pacific
2017-08-17	-7.9341	-48.8092	14.6636	Costa Rica (Sacramento)	Groundwater	Pacific
2017-08-24	-7.87091	-49.536	13.4313	Costa Rica (Sacramento)	Groundwater	Pacific
2017-08-31	-7.8253	-48.9418	13.6606	Costa Rica (Sacramento)	Groundwater	Pacific
2017-09-07	-7.59103	-49.9502	10.778	Costa Rica (Sacramento)	Groundwater	Pacific
2017-09-14	-7.42436	-48.9831	10.4118	Costa Rica (Sacramento)	Groundwater	Pacific
2017-09-21	-7.87091	-49.536	13.4313	Costa Rica (Sacramento)	Groundwater	Pacific
2017-09-28	-7.67	-49.04	12.32	Costa Rica (Sacramento)	Groundwater	Pacific
2017-10-06	-7.88903	-48.9629	14.1494	Costa Rica (Sacramento)	Groundwater	Pacific
2017-10-12	-7.84213	-46.8106	15.9264	Costa Rica (Sacramento)	Groundwater	Pacific
2017-10-19	-7.69496	-49.6268	11.933	Costa Rica (Sacramento)	Groundwater	Pacific
2017-10-27	-7.83346	-49.3536	13.3141	Costa Rica (Sacramento)	Groundwater	Pacific
2017-11-02	-8.06433	-46.9249	17.5897	Costa Rica (Sacramento)	Groundwater	Pacific
2017-11-09	-7.98715	-48.982	14.9152	Costa Rica (Sacramento)	Groundwater	Pacific
2017-11-30	-8.03303	-49.3628	14.9015	Costa Rica (Sacramento)	Groundwater	Pacific
2017-12-08	-7.79476	-49.0024	13.3557	Costa Rica (Sacramento)	Groundwater	Pacific
2017-12-16	-7.7763	-48.6318	13.5786	Costa Rica (Sacramento)	Groundwater	Pacific
2017-12-22	-7.90116	-49.6083	13.6009	Costa Rica (Sacramento)	Groundwater	Pacific
2017-12-29	-7.81189	-49.1678	13.3274	Costa Rica (Sacramento)	Groundwater	Pacific
2018-01-12	-7.779	-48.4848	13.7472	Costa Rica (Sacramento)	Groundwater	Pacific
2018-01-19	-7.95227	-50.0235	13.5947	Costa Rica (Sacramento)	Groundwater	Pacific
2018-01-26	-7.96054	-49.8732	13.8111	Costa Rica (Sacramento)	Groundwater	Pacific
2018-02-02	-8.01549	-49.6282	14.4957	Costa Rica (Sacramento)	Groundwater	Pacific
2018-02-09	-7.82468	-49.1717	13.4258	Costa Rica (Sacramento)	Groundwater	Pacific
2018-02-16	-7.96516	-49.1271	14.5942	Costa Rica (Sacramento)	Groundwater	Pacific
2018-02-25	-7.99333	-49.9781	13.9686	Costa Rica (Sacramento)	Groundwater	Pacific
2018-03-02	-7.94211	-49.9052	13.6317	Costa Rica (Sacramento)	Groundwater	Pacific
2018-03-09	-8.85254	-50.3274	20.4929	Costa Rica (Sacramento)	Groundwater	Pacific
2018-03-16	-8.94434	-50.6909	20.8639	Costa Rica (Sacramento)	Groundwater	Pacific
2018-03-22	-8.84204	-50.5213	20.215	Costa Rica (Sacramento)	Groundwater	Pacific
2018-03-27	-8.90184	-50.8171	20.3976	Costa Rica (Sacramento)	Groundwater	Pacific
2018-04-05	-9.00086	-50.205	21.8019	Costa Rica (Sacramento)	Groundwater	Pacific
2018-04-13	-8.92175	-49.5758	21.7982	Costa Rica (Sacramento)	Groundwater	Pacific
2018-04-25	-8.97659	-51.1128	20.6998	Costa Rica (Sacramento)	Groundwater	Pacific
2018-05-04	-9.01086	-49.1761	22.9107	Costa Rica (Sacramento)	Groundwater	Pacific
2018-05-13	-9.05722	-49.0048	23.453	Costa Rica (Sacramento)	Groundwater	Pacific
2018-05-20	-8.73973	-50.4541	19.4637	Costa Rica (Sacramento)	Groundwater	Pacific
2018-05-25	-8.43842	-48.8617	18.6456	Costa Rica (Sacramento)	Groundwater	Pacific
2018-05-30	-10.0178	-60.7722	19.37	Costa Rica (Sacramento)	Groundwater	Pacific
2018-06-08	-8.52289	-50.4188	17.7643	Costa Rica (Sacramento)	Groundwater	Pacific
2018-06-13	-8.34424	-49.6025	17.1514	Costa Rica (Sacramento)	Groundwater	Pacific
2018-06-24	-8.35287	-54.7038	12.1192	Costa Rica (Sacramento)	Groundwater	Pacific
2018-06-27	-8.18603	-53.7357	11.7525	Costa Rica (Sacramento)	Groundwater	Pacific
2018-07-03	-8.06748	-53.243	11.2969	Costa Rica (Sacramento)	Groundwater	Pacific
2018-07-10	-8.09947	-53.2003	11.5955	Costa Rica (Sacramento)	Groundwater	Pacific
2018-07-26	-8.00363	-53.6228	10.4062	Costa Rica (Sacramento)	Groundwater	Pacific
2018-08-02	-8.70666	-54.4009	15.2523	Costa Rica (Sacramento)	Groundwater	Pacific
2018-08-09	-8.71869	-53.9734	15.7761	Costa Rica (Sacramento)	Groundwater	Pacific
2018-08-17	-9.02469	-55.9797	16.2179	Costa Rica (Sacramento)	Groundwater	Pacific
2018-08-23	-9.01414	-54.4686	17.6445	Costa Rica (Sacramento)	Groundwater	Pacific
2018-08-30	-8.93442	-54.389	17.0864	Costa Rica (Sacramento)	Groundwater	Pacific
2018-09-06	-8.9973	-53.7076	18.2708	Costa Rica (Sacramento)	Groundwater	Pacific
2018-09-13	-8.47539	-54.2676	13.5355	Costa Rica (Sacramento)	Groundwater	Pacific
2018-09-21	-8.58634	-52.7921	15.8986	Costa Rica (Sacramento)	Groundwater	Pacific
2018-10-04	-8.51156	-54.6575	13.435	Costa Rica (Sacramento)	Groundwater	Pacific
2018-10-13	-8.24556	-54.6967	11.2678	Costa Rica (Sacramento)	Groundwater	Pacific
2018-10-18	-8.14869	-56.0387	9.15084	Costa Rica (Sacramento)	Groundwater	Pacific
2018-10-25	-8.45253	-53.3868	14.2335	Costa Rica (Sacramento)	Groundwater	Pacific
2018-11-01	-8.48215	-54.8888	12.9684	Costa Rica (Sacramento)	Groundwater	Pacific
2018-11-08	-8.46407	-54.6905	13.0221	Costa Rica (Sacramento)	Groundwater	Pacific
2018-11-15	-8.14064	-55.2034	9.92176	Costa Rica (Sacramento)	Groundwater	Pacific
2018-11-22	-8.11331	-55.354	9.55253	Costa Rica (Sacramento)	Groundwater	Pacific
2018-11-30	-8.10519	-54.8414	10.0001	Costa Rica (Sacramento)	Groundwater	Pacific
2018-12-06	-8.00224	-50.6924	13.3255	Costa Rica (Sacramento)	Groundwater	Pacific
2018-12-14	-8.53303	-54.4751	13.7891	Costa Rica (Sacramento)	Groundwater	Pacific
2018-12-24	-8.80909	-57.2092	13.2635	Costa Rica (Sacramento)	Groundwater	Pacific
2019-01-04	-8.66036	-54.7308	14.5521	Costa Rica (Sacramento)	Groundwater	Pacific
2019-01-10	-7.89658	-48.4534	14.7193	Costa Rica (Sacramento)	Groundwater	Pacific
2019-01-17	-8.6957	-55.8394	13.7262	Costa Rica (Sacramento)	Groundwater	Pacific
2019-01-24	-8.70106	-54.3239	15.2846	Costa Rica (Sacramento)	Groundwater	Pacific
2019-01-31	-8.30528	-53.8731	12.5691	Costa Rica (Sacramento)	Groundwater	Pacific
2019-02-07	-8.99671	-57.0612	14.9125	Costa Rica (Sacramento)	Groundwater	Pacific
2019-02-14	-8.81653	-54.2446	16.2876	Costa Rica (Sacramento)	Groundwater	Pacific
2019-03-01	-8.84376	-54.4083	16.3417	Costa Rica (Sacramento)	Groundwater	Pacific
2019-03-08	-8.52225	-52.6622	15.5158	Costa Rica (Sacramento)	Groundwater	Pacific
2019-03-14	-8.73152	-54.4883	15.3639	Costa Rica (Sacramento)	Groundwater	Pacific
2019-03-21	-8.74984	-54.471	15.5278	Costa Rica (Sacramento)	Groundwater	Pacific
2019-03-28	-8.0472	-54.5028	9.87483	Costa Rica (Sacramento)	Groundwater	Pacific
2019-04-04	-8.18375	-55.7089	9.76109	Costa Rica (Sacramento)	Groundwater	Pacific
2019-04-12	-8.08769	-54.4443	10.2572	Costa Rica (Sacramento)	Groundwater	Pacific
2019-04-15	-8.15379	-54.3807	10.8496	Costa Rica (Sacramento)	Groundwater	Pacific
2019-04-30	-8.47976	-54.6255	13.2126	Costa Rica (Sacramento)	Groundwater	Pacific
2019-05-09	-8.39558	-54.3579	12.8068	Costa Rica (Sacramento)	Groundwater	Pacific
2019-05-14	-8.36989	-54.9628	11.9962	Costa Rica (Sacramento)	Groundwater	Pacific
2019-05-23	-8.25243	-55.1264	10.8931	Costa Rica (Sacramento)	Groundwater	Pacific
2019-05-28	-8.54352	-57.1168	11.2313	Costa Rica (Sacramento)	Groundwater	Pacific
2019-06-04	-8.2709	-54.4849	11.6824	Costa Rica (Sacramento)	Groundwater	Pacific
2019-06-11	-8.93786	-57.124	14.3789	Costa Rica (Sacramento)	Groundwater	Pacific
2019-06-18	-8.64987	-54.5485	14.6505	Costa Rica (Sacramento)	Groundwater	Pacific
2019-06-26	-8.35064	-54.1232	12.6819	Costa Rica (Sacramento)	Groundwater	Pacific
2019-07-02	-8.57221	-55.6107	12.967	Costa Rica (Sacramento)	Groundwater	Pacific
2019-07-09	-8.38884	-53.4733	13.6374	Costa Rica (Sacramento)	Groundwater	Pacific
2019-07-07	-8.19633	-57.9443	7.62634	Costa Rica (Sacramento)	Groundwater	Pacific
2019-07-24	-8.02356	-54.485	9.70353	Costa Rica (Sacramento)	Groundwater	Pacific
2019-07-31	-8.06173	-54.6148	9.87908	Costa Rica (Sacramento)	Groundwater	Pacific
2019-08-07	-8.21069	-56.6696	9.01594	Costa Rica (Sacramento)	Groundwater	Pacific
2019-08-15	-7.91714	-54.9717	8.36536	Costa Rica (Sacramento)	Groundwater	Pacific
2019-08-21	-8.72202	-54.8346	14.9415	Costa Rica (Sacramento)	Groundwater	Pacific
2019-08-30	-8.91987	-55.2791	16.0798	Costa Rica (Sacramento)	Groundwater	Pacific
2019-09-04	-8.93834	-55.054	16.4527	Costa Rica (Sacramento)	Groundwater	Pacific
2019-09-13	-8.61693	-55.8226	13.1129	Costa Rica (Sacramento)	Groundwater	Pacific
2019-09-20	-8.56086	-55.4983	12.9886	Costa Rica (Sacramento)	Groundwater	Pacific
2019-09-27	-9.21778	-55.2376	18.5046	Costa Rica (Sacramento)	Groundwater	Pacific
2019-10-04	-9.31507	-56.0486	18.472	Costa Rica (Sacramento)	Groundwater	Pacific
2019-10-11	-8.33965	-59.0165	7.70067	Costa Rica (Sacramento)	Groundwater	Pacific
2019-10-18	-8.20333	-56.5565	9.07014	Costa Rica (Sacramento)	Groundwater	Pacific
2019-10-24	-8.28428	-56.2647	10.0095	Costa Rica (Sacramento)	Groundwater	Pacific
2019-11-08	-8.35225	-55.6335	11.1845	Costa Rica (Sacramento)	Groundwater	Pacific
2019-11-15	-9.06744	-56.6363	15.9033	Costa Rica (Sacramento)	Groundwater	Pacific
2019-11-22	-8.85879	-55.1506	15.7198	Costa Rica (Sacramento)	Groundwater	Pacific
2019-11-28	-8.90889	-55.6883	15.5828	Costa Rica (Sacramento)	Groundwater	Pacific
2019-12-06	-10.0018	-57.0283	22.9858	Costa Rica (Sacramento)	Groundwater	Pacific
2019-12-13	-9.83175	-55.3634	23.2906	Costa Rica (Sacramento)	Groundwater	Pacific
2019-12-20	-9.79987	-55.44	22.9589	Costa Rica (Sacramento)	Groundwater	Pacific
2019-12-25	-9.97002	-56.8028	22.9573	Costa Rica (Sacramento)	Groundwater	Pacific
2020-01-01	-9.82648	-55.4185	23.1933	Costa Rica (Sacramento)	Groundwater	Pacific
2020-01-14	-8.76423	-54.7881	15.3257	Costa Rica (Sacramento)	Groundwater	Pacific
2020-01-22	-7.82897	-54.3853	8.24641	Costa Rica (Sacramento)	Groundwater	Pacific
2020-01-30	-7.84775	-54.2355	8.54658	Costa Rica (Sacramento)	Groundwater	Pacific
2020-02-06	-7.84739	-54.4742	8.30496	Costa Rica (Sacramento)	Groundwater	Pacific
2020-02-12	-8.32825	-54.2567	12.3693	Costa Rica (Sacramento)	Groundwater	Pacific
2020-02-18	-8.43309	-54.5218	12.9429	Costa Rica (Sacramento)	Groundwater	Pacific
2020-02-25	-8.48448	-56.0112	11.8647	Costa Rica (Sacramento)	Groundwater	Pacific
2020-03-04	-8.40956	-54.6275	12.649	Costa Rica (Sacramento)	Groundwater	Pacific
2020-03-11	-8.61069	-55.5428	13.3427	Costa Rica (Sacramento)	Groundwater	Pacific
2020-03-18	-8.50646	-54.1445	13.9071	Costa Rica (Sacramento)	Groundwater	Pacific
2020-03-25	-8.55707	-54.1421	14.3145	Costa Rica (Sacramento)	Groundwater	Pacific
2020-04-01	-8.56678	-55.7867	12.7475	Costa Rica (Sacramento)	Groundwater	Pacific
2020-04-17	-8.4723	-54.3317	13.4467	Costa Rica (Sacramento)	Groundwater	Pacific
2020-04-22	-8.45814	-54.3331	13.332	Costa Rica (Sacramento)	Groundwater	Pacific
2020-04-29	-8.55023	-54.8277	13.5742	Costa Rica (Sacramento)	Groundwater	Pacific
2020-05-07	-8.55984	-54.7371	13.7416	Costa Rica (Sacramento)	Groundwater	Pacific
2020-05-15	-8.63008	-54.6291	14.4115	Costa Rica (Sacramento)	Groundwater	Pacific
2020-05-19	-8.6676	-54.6697	14.6711	Costa Rica (Sacramento)	Groundwater	Pacific
2020-05-27	-8.9447	-65.1856	6.37195	Costa Rica (Sacramento)	Groundwater	Pacific
2020-06-05	-8.70217	-55.3543	14.2631	Costa Rica (Sacramento)	Groundwater	Pacific
2020-06-10	-8.69013	-55.4284	14.0926	Costa Rica (Sacramento)	Groundwater	Pacific
2020-06-17	-8.74473	-55.3088	14.649	Costa Rica (Sacramento)	Groundwater	Pacific
2020-06-24	-8.66233	-55.6334	13.6652	Costa Rica (Sacramento)	Groundwater	Pacific
2020-07-01	-8.93641	-54.6432	16.848	Costa Rica (Sacramento)	Groundwater	Pacific
2020-07-10	-8.91056	-54.1731	17.1113	Costa Rica (Sacramento)	Groundwater	Pacific
2020-07-24	-9.00653	-55.3781	16.6741	Costa Rica (Sacramento)	Groundwater	Pacific
2020-07-31	-8.99965	-54.8234	17.1738	Costa Rica (Sacramento)	Groundwater	Pacific
2020-08-07	-8.99696	-54.6199	17.3558	Costa Rica (Sacramento)	Groundwater	Pacific
2020-08-10	-8.97096	-54.6961	17.0716	Costa Rica (Sacramento)	Groundwater	Pacific
2020-08-17	-8.85173	-54.9778	15.8361	Costa Rica (Sacramento)	Groundwater	Pacific
2020-08-24	-8.87689	-54.9345	16.0806	Costa Rica (Sacramento)	Groundwater	Pacific
2020-09-02	-8.90903	-55.2118	16.0604	Costa Rica (Sacramento)	Groundwater	Pacific
2020-09-09	-8.85613	-55.2348	15.6142	Costa Rica (Sacramento)	Groundwater	Pacific
2020-09-16	-8.8017	-55.0696	15.344	Costa Rica (Sacramento)	Groundwater	Pacific
2020-09-24	-8.69091	-54.4982	15.0291	Costa Rica (Sacramento)	Groundwater	Pacific
2020-09-28	-9.03583	-56.8285	15.4582	Costa Rica (Sacramento)	Groundwater	Pacific
2020-10-05	-8.92832	-55.8802	15.5463	Costa Rica (Sacramento)	Groundwater	Pacific
2020-10-12	-9.28662	-56.161	18.132	Costa Rica (Sacramento)	Groundwater	Pacific
2020-10-19	-9.33487	-55.7861	18.8928	Costa Rica (Sacramento)	Groundwater	Pacific
2020-10-28	-9.25751	-55.6862	18.3739	Costa Rica (Sacramento)	Groundwater	Pacific
2020-11-04	-9.31001	-56.3597	18.1204	Costa Rica (Sacramento)	Groundwater	Pacific
2020-11-11	-9.54277	-57.4357	18.9065	Costa Rica (Sacramento)	Groundwater	Pacific
2020-11-16	-9.15099	-55.5133	17.6946	Costa Rica (Sacramento)	Groundwater	Pacific
2020-11-24	-9.23019	-55.5624	18.2791	Costa Rica (Sacramento)	Groundwater	Pacific
2020-12-01	-9.61092	-58.4304	18.4569	Costa Rica (Sacramento)	Groundwater	Pacific
2020-12-08	-9.19709	-55.5266	18.0501	Costa Rica (Sacramento)	Groundwater	Pacific
2020-12-15	-9.33121	-55.7416	18.9081	Costa Rica (Sacramento)	Groundwater	Pacific
2020-12-22	-9.69618	-58.2237	19.3458	Costa Rica (Sacramento)	Groundwater	Pacific
2020-12-30	-9.46337	-55.483	20.2239	Costa Rica (Sacramento)	Groundwater	Pacific
2021-01-05	-9.40031	-54.8939	20.3085	Costa Rica (Sacramento)	Groundwater	Pacific
2021-01-12	-8.00056	-55.6732	8.33133	Costa Rica (Sacramento)	Groundwater	Pacific
2021-01-19	-8.17571	-55.5627	9.84303	Costa Rica (Sacramento)	Groundwater	Pacific
2021-01-26	-8.26401	-55.41	10.7021	Costa Rica (Sacramento)	Groundwater	Pacific
2021-02-02	-8.33772	-55.3688	11.3329	Costa Rica (Sacramento)	Groundwater	Pacific
2021-02-09	-8.5139	-55.5447	12.5666	Costa Rica (Sacramento)	Groundwater	Pacific
2021-02-16	-8.90961	-52.8035	18.4734	Costa Rica (Sacramento)	Groundwater	Pacific
2021-02-23	-8.9106	-53.5462	17.7386	Costa Rica (Sacramento)	Groundwater	Pacific
2021-03-02	-8.95769	-54.5429	17.1186	Costa Rica (Sacramento)	Groundwater	Pacific
2021-03-09	-8.93338	-54.6491	16.8179	Costa Rica (Sacramento)	Groundwater	Pacific
2021-03-16	-8.04321	-58.2194	6.12632	Costa Rica (Sacramento)	Groundwater	Pacific
2021-03-23	-8.01908	-56.4697	7.68292	Costa Rica (Sacramento)	Groundwater	Pacific
2021-03-30	-8.01777	-56.023	8.1191	Costa Rica (Sacramento)	Groundwater	Pacific
2021-04-06	-8.15084	-56.2796	8.92718	Costa Rica (Sacramento)	Groundwater	Pacific
2021-04-13	-8.10858	-54.5559	10.3127	Costa Rica (Sacramento)	Groundwater	Pacific
2021-04-20	-8.6914	-56.4722	13.059	Costa Rica (Sacramento)	Groundwater	Pacific
2021-04-27	-8.46721	-55.2007	12.537	Costa Rica (Sacramento)	Groundwater	Pacific
2021-05-04	-8.71726	-56.6899	13.0482	Costa Rica (Sacramento)	Groundwater	Pacific
2021-05-11	-8.45031	-56.4784	11.124	Costa Rica (Sacramento)	Groundwater	Pacific
2021-05-18	-8.61234	-56.2066	12.6921	Costa Rica (Sacramento)	Groundwater	Pacific
2021-05-26	-8.50021	-55.8159	12.1858	Costa Rica (Sacramento)	Groundwater	Pacific
2021-06-01	-8.64197	-55.0396	14.0961	Costa Rica (Sacramento)	Groundwater	Pacific
2021-06-09	-8.8207	-55.715	14.8507	Costa Rica (Sacramento)	Groundwater	Pacific
2021-06-15	-8.85943	-55.604	15.2714	Costa Rica (Sacramento)	Groundwater	Pacific
2021-06-22	-8.85379	-56.5427	14.2876	Costa Rica (Sacramento)	Groundwater	Pacific
2021-06-29	-9.30057	-53.3209	21.0836	Costa Rica (Sacramento)	Groundwater	Pacific
2021-07-06	-9.33473	-53.5373	21.1405	Costa Rica (Sacramento)	Groundwater	Pacific
2021-07-16	-9.32956	-55.259	19.3775	Costa Rica (Sacramento)	Groundwater	Pacific
2021-07-20	-9.50376	-56.4265	19.6036	Costa Rica (Sacramento)	Groundwater	Pacific
2021-07-28	-9.34867	-54.3438	20.4455	Costa Rica (Sacramento)	Groundwater	Pacific
2021-08-04	-9.27786	-54.3996	19.8234	Costa Rica (Sacramento)	Groundwater	Pacific
2021-08-11	-9.22113	-55.4109	18.3581	Costa Rica (Sacramento)	Groundwater	Pacific
2021-08-19	-9.55205	-56.5978	19.8186	Costa Rica (Sacramento)	Groundwater	Pacific
2021-08-26	-9.56206	-59.5661	16.9304	Costa Rica (Sacramento)	Groundwater	Pacific
2021-08-31	-9.56712	-56.2565	20.2805	Costa Rica (Sacramento)	Groundwater	Pacific
2021-09-07	-9.68916	-58.2718	19.2415	Costa Rica (Sacramento)	Groundwater	Pacific
2021-09-14	-9.52573	-56.656	19.5498	Costa Rica (Sacramento)	Groundwater	Pacific
2021-09-21	-9.61041	-58.6153	18.268	Costa Rica (Sacramento)	Groundwater	Pacific
2021-09-29	-9.33258	-56.8837	17.777	Costa Rica (Sacramento)	Groundwater	Pacific
2021-10-05	-8.97948	-57.2302	14.6056	Costa Rica (Sacramento)	Groundwater	Pacific
2021-10-12	-8.92615	-57.2627	14.1465	Costa Rica (Sacramento)	Groundwater	Pacific
2021-10-19	-8.72508	-56.2649	13.5357	Costa Rica (Sacramento)	Groundwater	Pacific
2021-10-26	-8.79491	-56.0622	14.297	Costa Rica (Sacramento)	Groundwater	Pacific
2021-11-02	-9.0266	-57.6487	14.5641	Costa Rica (Sacramento)	Groundwater	Pacific
2021-11-09	-8.75204	-56.0673	13.949	Costa Rica (Sacramento)	Groundwater	Pacific
2021-11-16	-8.76285	-56.126	13.9768	Costa Rica (Sacramento)	Groundwater	Pacific
2021-11-23	-9.26973	-56.0611	18.0967	Costa Rica (Sacramento)	Groundwater	Pacific
2021-11-30	-9.17333	-55.0476	18.3391	Costa Rica (Sacramento)	Groundwater	Pacific
2021-12-07	-9.24488	-56.4703	17.4887	Costa Rica (Sacramento)	Groundwater	Pacific
2021-12-14	-9.3184	-56.4876	18.0596	Costa Rica (Sacramento)	Groundwater	Pacific
2022-01-04	-9.59105	-55.132	21.5964	Costa Rica (Sacramento)	Groundwater	Pacific
2022-01-11	-9.09953	-54.7302	18.066	Costa Rica (Sacramento)	Groundwater	Pacific
2022-01-18	-9.75695	-56.5645	21.4912	Costa Rica (Sacramento)	Groundwater	Pacific
2022-01-25	-9.2587	-55.4006	18.669	Costa Rica (Sacramento)	Groundwater	Pacific
2022-02-02	-9.58	-53.6	23.04	Costa Rica (Sacramento)	Groundwater	Pacific
2022-02-09	-9.57	-53.6	22.96	Costa Rica (Sacramento)	Groundwater	Pacific
2022-02-16	-9.43	-53.5	21.94	Costa Rica (Sacramento)	Groundwater	Pacific
2022-02-23	-9.17	-52.6	20.76	Costa Rica (Sacramento)	Groundwater	Pacific
2022-03-02	-9.14	-53.4	19.72	Costa Rica (Sacramento)	Groundwater	Pacific
2022-03-09	-9.16	-54	19.28	Costa Rica (Sacramento)	Groundwater	Pacific
2022-03-16	-9.53	-56.6	19.64	Costa Rica (Sacramento)	Groundwater	Pacific
2022-03-22	-9.49	-56.5	19.42	Costa Rica (Sacramento)	Groundwater	Pacific
2022-03-30	-8.67	-53.5	15.86	Costa Rica (Sacramento)	Groundwater	Pacific
2022-04-06	-8.67	-54	15.36	Costa Rica (Sacramento)	Groundwater	Pacific
2022-04-11	-9.31	-57.6	16.88	Costa Rica (Sacramento)	Groundwater	Pacific
2022-04-20	-8.93	-54.5	16.94	Costa Rica (Sacramento)	Groundwater	Pacific
2022-04-26	-8.97	-54.4	17.36	Costa Rica (Sacramento)	Groundwater	Pacific
2022-05-04	-6.92	-51.2	4.16	Costa Rica (Sacramento)	Groundwater	Pacific
2022-05-11	-6.93	-49.8	5.64	Costa Rica (Sacramento)	Groundwater	Pacific
2022-05-18	-7.59	-53.5	7.22	Costa Rica (Sacramento)	Groundwater	Pacific
2022-05-25	-7.98	-55.7	8.14	Costa Rica (Sacramento)	Groundwater	Pacific
2022-06-03	-8.17	-56.1	9.26	Costa Rica (Sacramento)	Groundwater	Pacific
2022-06-08	-8.38	-56.6	10.44	Costa Rica (Sacramento)	Groundwater	Pacific
2022-06-15	-8.72	-55.9	13.86	Costa Rica (Sacramento)	Groundwater	Pacific
2022-06-22	-9.39	-58.8	16.32	Costa Rica (Sacramento)	Groundwater	Pacific
2022-06-29	-9.53	-57.5	18.74	Costa Rica (Sacramento)	Groundwater	Pacific
2022-07-07	-9.51	-56.1	19.98	Costa Rica (Sacramento)	Groundwater	Pacific
2022-07-12	-9.07	-56.8	15.76	Costa Rica (Sacramento)	Groundwater	Pacific
2022-07-19	-9.104	-56.89	15.942	Costa Rica (Sacramento)	Groundwater	Pacific
2022-07-26	-9.09	-56.88	15.84	Costa Rica (Sacramento)	Groundwater	Pacific
2022-08-02	-8.978	-56.6	15.224	Costa Rica (Sacramento)	Groundwater	Pacific
2022-08-16	-9.149	-57.41	15.782	Costa Rica (Sacramento)	Groundwater	Pacific
2022-08-23	-9.163	-57.4	15.904	Costa Rica (Sacramento)	Groundwater	Pacific
2022-08-31	-9.086	-56.81	15.878	Costa Rica (Sacramento)	Groundwater	Pacific
2022-09-07	-9.171	-57.52	15.848	Costa Rica (Sacramento)	Groundwater	Pacific
2022-09-08	-9.137	-57.07	16.026	Costa Rica (Sacramento)	Groundwater	Pacific
2022-09-14	-9.16	-57.49	15.79	Costa Rica (Sacramento)	Groundwater	Pacific
2022-09-21	-9.163	-57.41	15.894	Costa Rica (Sacramento)	Groundwater	Pacific
2022-09-29	-9.1625	-57.98	15.32	Costa Rica (Sacramento)	Groundwater	Pacific
2022-10-03	-8.699	-54.27	15.322	Costa Rica (Sacramento)	Groundwater	Pacific
2022-10-10	-8.857	-55.98	14.876	Costa Rica (Sacramento)	Groundwater	Pacific
2022-10-17	-8.681	-54.36	15.088	Costa Rica (Sacramento)	Groundwater	Pacific
2022-10-24	-9.172	-56.86	16.516	Costa Rica (Sacramento)	Groundwater	Pacific
2022-10-31	-8.877	-54.99	16.026	Costa Rica (Sacramento)	Groundwater	Pacific
2022-11-07	-8.904	-54.94	16.292	Costa Rica (Sacramento)	Groundwater	Pacific
2022-11-14	-8.849	-54.18	16.612	Costa Rica (Sacramento)	Groundwater	Pacific
2022-11-21	-8.689	-54.375	15.137	Costa Rica (Sacramento)	Groundwater	Pacific
2022-11-28	-8.89	-55.17	15.95	Costa Rica (Sacramento)	Groundwater	Pacific
2022-12-06	-8.416	-55.44	11.888	Costa Rica (Sacramento)	Groundwater	Pacific
2022-12-13	-7.6205	-47.835	13.129	Costa Rica (Sacramento)	Groundwater	Pacific
2023-02-06	-8.733	-56.46	13.404	Costa Rica (Sacramento)	Groundwater	Pacific
2023-02-20	-8.782	-55.92	14.336	Costa Rica (Sacramento)	Groundwater	Pacific
2023-03-07	-8.871	-53.85	17.118	Costa Rica (Sacramento)	Groundwater	Pacific
2023-03-23	-9.051	-55.18	17.228	Costa Rica (Sacramento)	Groundwater	Pacific
2023-04-12	-8.556	-55.53	12.918	Costa Rica (Sacramento)	Groundwater	Pacific
2023-04-25	-8.68	-57.1	12.34	Costa Rica (Sacramento)	Groundwater	Pacific
2023-05-09	-8.885	-56.26	14.82	Costa Rica (Sacramento)	Groundwater	Pacific
2023-05-23	-8.408	-55.92	11.344	Costa Rica (Sacramento)	Groundwater	Pacific
2023-06-06	-8.792	-56.12	14.216	Costa Rica (Sacramento)	Groundwater	Pacific
2023-06-20	-9.335	-56.92	17.76	Costa Rica (Sacramento)	Groundwater	Pacific
2023-07-04	-8.969	-57.76	13.992	Costa Rica (Sacramento)	Groundwater	Pacific
2023-07-18	-8.973	-56.87	14.914	Costa Rica (Sacramento)	Groundwater	Pacific
2023-08-01	-9.067	-59.1	13.436	Costa Rica (Sacramento)	Groundwater	Pacific
2023-08-15	-8.724	-56.29	13.502	Costa Rica (Sacramento)	Groundwater	Pacific
2023-08-29	-9.138	-57.77	15.334	Costa Rica (Sacramento)	Groundwater	Pacific
2023-09-19	-9.098	-56.85	15.934	Costa Rica (Sacramento)	Groundwater	Pacific
2023-10-03	-9.183	-57.86	15.604	Costa Rica (Sacramento)	Groundwater	Pacific
2023-10-17	-9.027	-57.96	14.256	Costa Rica (Sacramento)	Groundwater	Pacific
2023-10-31	-9.158	-58.22	15.04	Costa Rica (Sacramento)	Groundwater	Pacific
2023-11-14	-9.01	-58.05	14.03	Costa Rica (Sacramento)	Groundwater	Pacific
2023-11-28	-9.056	-58.26	14.19	Costa Rica (Sacramento)	Groundwater	Pacific
2014-03-17	-6.98422	-40.7223	15.1514	Costa Rica (Flores)	Groundwater	Pacific
2014-09-10	-6.61997	-42.1327	10.827	Costa Rica (Flores)	Groundwater	Pacific
2014-10-03	-6.70623	-42.3549	11.295	Costa Rica (Flores)	Groundwater	Pacific
2014-10-08	-6.98989	-43.4831	12.436	Costa Rica (Flores)	Groundwater	Pacific
2014-10-15	-6.98989	-43.4831	12.436	Costa Rica (Flores)	Groundwater	Pacific
2014-10-22	-7.04116	-43.9345	12.3948	Costa Rica (Flores)	Groundwater	Pacific
2014-11-01	-6.92325	-42.3421	13.0439	Costa Rica (Flores)	Groundwater	Pacific
2014-11-08	-6.9437	-42.6256	12.924	Costa Rica (Flores)	Groundwater	Pacific
2014-11-20	-7.03026	-42.8996	13.3425	Costa Rica (Flores)	Groundwater	Pacific
2014-11-26	-7.03026	-42.8996	13.3425	Costa Rica (Flores)	Groundwater	Pacific
2014-12-06	-7.25958	-45.7622	12.3145	Costa Rica (Flores)	Groundwater	Pacific
2014-12-12	-7.05801	-43.8529	12.6111	Costa Rica (Flores)	Groundwater	Pacific
2014-12-17	-7.03376	-43.7232	12.5469	Costa Rica (Flores)	Groundwater	Pacific
2014-12-23	-7.05167	-43.4144	12.9989	Costa Rica (Flores)	Groundwater	Pacific
2014-12-29	-7.06326	-43.0532	13.4529	Costa Rica (Flores)	Groundwater	Pacific
2015-01-08	-6.45763	-38.4117	13.2493	Costa Rica (Flores)	Groundwater	Pacific
2015-01-14	-6.68442	-40.4607	13.0147	Costa Rica (Flores)	Groundwater	Pacific
2015-01-21	-6.63727	-40.2103	12.8878	Costa Rica (Flores)	Groundwater	Pacific
2015-01-30	-6.13857	-35.7342	13.3743	Costa Rica (Flores)	Groundwater	Pacific
2015-02-06	-6.64901	-40.1576	13.0345	Costa Rica (Flores)	Groundwater	Pacific
2015-02-13	-6.76202	-39.5411	14.555	Costa Rica (Flores)	Groundwater	Pacific
2015-02-17	-6.37405	-37.0392	13.9532	Costa Rica (Flores)	Groundwater	Pacific
2015-02-27	-5.88012	-36.0365	11.0045	Costa Rica (Flores)	Groundwater	Pacific
2015-03-05	-5.88012	-36.0365	11.0045	Costa Rica (Flores)	Groundwater	Pacific
2015-03-13	-5.88012	-36.0365	11.0045	Costa Rica (Flores)	Groundwater	Pacific
2015-03-17	-6.25374	-36.6708	13.3591	Costa Rica (Flores)	Groundwater	Pacific
2015-03-26	-5.98046	-36.3139	11.5298	Costa Rica (Flores)	Groundwater	Pacific
2015-04-07	-6.12215	-36.5881	12.3891	Costa Rica (Flores)	Groundwater	Pacific
2015-04-17	-5.95082	-36.2666	11.34	Costa Rica (Flores)	Groundwater	Pacific
2015-04-24	-5.93361	-35.9914	11.4775	Costa Rica (Flores)	Groundwater	Pacific
2015-04-29	-5.93361	-35.9914	11.4775	Costa Rica (Flores)	Groundwater	Pacific
2015-05-05	-5.93361	-35.9914	11.4775	Costa Rica (Flores)	Groundwater	Pacific
2015-05-14	-5.27797	-31.9541	10.2697	Costa Rica (Flores)	Groundwater	Pacific
2015-05-21	-5.92779	-35.4491	11.9732	Costa Rica (Flores)	Groundwater	Pacific
2015-05-29	-5.98975	-34.8886	13.0294	Costa Rica (Flores)	Groundwater	Pacific
2015-06-03	-5.9303	-34.5341	12.9083	Costa Rica (Flores)	Groundwater	Pacific
2015-06-09	-5.68561	-33.6268	11.8581	Costa Rica (Flores)	Groundwater	Pacific
2015-06-18	-6.15399	-34.903	14.329	Costa Rica (Flores)	Groundwater	Pacific
2015-06-23	-6.11998	-35.1579	13.8019	Costa Rica (Flores)	Groundwater	Pacific
2015-06-30	-6.07458	-34.8607	13.7359	Costa Rica (Flores)	Groundwater	Pacific
2015-07-08	-5.68397	-32.5579	12.9139	Costa Rica (Flores)	Groundwater	Pacific
2015-07-16	-5.94116	-34.0783	13.4509	Costa Rica (Flores)	Groundwater	Pacific
2015-07-22	-5.83156	-34.0362	12.6163	Costa Rica (Flores)	Groundwater	Pacific
2015-07-28	-5.88503	-34.3375	12.7428	Costa Rica (Flores)	Groundwater	Pacific
2015-08-08	-5.45393	-33.2933	10.3381	Costa Rica (Flores)	Groundwater	Pacific
2015-08-16	-5.89184	-33.832	13.3027	Costa Rica (Flores)	Groundwater	Pacific
2015-08-21	-5.92382	-33.7779	13.6126	Costa Rica (Flores)	Groundwater	Pacific
2015-09-03	-5.92329	-33.7124	13.6739	Costa Rica (Flores)	Groundwater	Pacific
2015-09-10	-5.92871	-33.6593	13.7704	Costa Rica (Flores)	Groundwater	Pacific
2015-09-17	-5.92476	-34.2301	13.1679	Costa Rica (Flores)	Groundwater	Pacific
2015-09-23	-6.23335	-34.8481	15.0187	Costa Rica (Flores)	Groundwater	Pacific
2015-09-30	-6.08873	-34.7457	13.9642	Costa Rica (Flores)	Groundwater	Pacific
2015-10-09	-5.97294	-34.5439	13.2397	Costa Rica (Flores)	Groundwater	Pacific
2015-10-15	-6.40357	-35.7523	15.4762	Costa Rica (Flores)	Groundwater	Pacific
2015-10-21	-6.05347	-35.7902	12.6376	Costa Rica (Flores)	Groundwater	Pacific
2015-10-29	-6.41204	-35.6971	15.5993	Costa Rica (Flores)	Groundwater	Pacific
2015-11-05	-6.08782	-35.08	13.6226	Costa Rica (Flores)	Groundwater	Pacific
2015-11-12	-5.94864	-35.8654	11.7237	Costa Rica (Flores)	Groundwater	Pacific
2015-11-19	-6.25886	-36.7074	13.3635	Costa Rica (Flores)	Groundwater	Pacific
2015-11-26	-6.32578	-35.7476	14.8586	Costa Rica (Flores)	Groundwater	Pacific
2015-12-04	-6.3079	-34.5734	15.8898	Costa Rica (Flores)	Groundwater	Pacific
2015-12-10	-6.21404	-34.686	15.0263	Costa Rica (Flores)	Groundwater	Pacific
2015-12-18	-6.10825	-34.1258	14.7402	Costa Rica (Flores)	Groundwater	Pacific
2015-12-19	-6.23281	-33.8896	15.9729	Costa Rica (Flores)	Groundwater	Pacific
2015-12-20	-6.26129	-34.7523	15.338	Costa Rica (Flores)	Groundwater	Pacific
2015-12-21	-6.33985	-34.9829	15.7359	Costa Rica (Flores)	Groundwater	Pacific
2015-12-22	-6.2613	-35.5543	14.5361	Costa Rica (Flores)	Groundwater	Pacific
2015-12-23	-6.18269	-34.8883	14.5732	Costa Rica (Flores)	Groundwater	Pacific
2015-12-24	-6.17206	-34.7737	14.6028	Costa Rica (Flores)	Groundwater	Pacific
2015-12-25	-6.13372	-34.3604	14.7094	Costa Rica (Flores)	Groundwater	Pacific
2015-12-26	-6.0258	-33.4801	14.7263	Costa Rica (Flores)	Groundwater	Pacific
2015-12-27	-5.99225	-33.7844	14.1536	Costa Rica (Flores)	Groundwater	Pacific
2015-12-28	-6.29138	-34.4886	15.8424	Costa Rica (Flores)	Groundwater	Pacific
2015-12-29	-5.84599	-32.874	13.8939	Costa Rica (Flores)	Groundwater	Pacific
2015-12-30	-6.29217	-34.1036	16.2338	Costa Rica (Flores)	Groundwater	Pacific
2015-12-31	-6.32879	-34.2108	16.4195	Costa Rica (Flores)	Groundwater	Pacific
2016-01-01	-6.20809	-34.5927	15.072	Costa Rica (Flores)	Groundwater	Pacific
2016-01-02	-6.38323	-35.0206	16.0452	Costa Rica (Flores)	Groundwater	Pacific
2016-01-03	-6.29816	-34.5688	15.8165	Costa Rica (Flores)	Groundwater	Pacific
2016-01-04	-6.34472	-34.659	16.0988	Costa Rica (Flores)	Groundwater	Pacific
2016-01-05	-6.49482	-34.9282	17.0304	Costa Rica (Flores)	Groundwater	Pacific
2016-01-06	-6.40272	-34.8803	16.3415	Costa Rica (Flores)	Groundwater	Pacific
2016-01-07	-6.39505	-34.9229	16.2374	Costa Rica (Flores)	Groundwater	Pacific
2016-01-08	-6.2044	-34.1192	15.516	Costa Rica (Flores)	Groundwater	Pacific
2016-01-09	-6.2044	-34.1192	15.516	Costa Rica (Flores)	Groundwater	Pacific
2016-01-10	-6.2044	-34.1192	15.516	Costa Rica (Flores)	Groundwater	Pacific
2016-01-11	-6.18867	-34.3972	15.1122	Costa Rica (Flores)	Groundwater	Pacific
2016-01-12	-5.82051	-33.5011	13.063	Costa Rica (Flores)	Groundwater	Pacific
2016-01-13	-6.18621	-33.5751	15.9146	Costa Rica (Flores)	Groundwater	Pacific
2016-01-14	-6.18621	-33.5751	15.9146	Costa Rica (Flores)	Groundwater	Pacific
2016-01-15	-5.83149	-34.3757	12.2762	Costa Rica (Flores)	Groundwater	Pacific
2016-01-16	-5.79847	-34.0356	12.3521	Costa Rica (Flores)	Groundwater	Pacific
2016-01-17	-5.83777	-33.7885	12.9137	Costa Rica (Flores)	Groundwater	Pacific
2016-01-18	-5.8067	-33.3544	13.0992	Costa Rica (Flores)	Groundwater	Pacific
2016-01-19	-5.84919	-33.5604	13.2332	Costa Rica (Flores)	Groundwater	Pacific
2016-01-20	-6.21311	-33.408	16.2968	Costa Rica (Flores)	Groundwater	Pacific
2016-01-21	-6.16043	-32.9369	16.3465	Costa Rica (Flores)	Groundwater	Pacific
2016-01-22	-6.11576	-33.3754	15.5506	Costa Rica (Flores)	Groundwater	Pacific
2016-01-23	-6.14562	-33.6827	15.4823	Costa Rica (Flores)	Groundwater	Pacific
2016-01-24	-6.14866	-33.397	15.7923	Costa Rica (Flores)	Groundwater	Pacific
2016-01-25	-6.15131	-33.0068	16.2036	Costa Rica (Flores)	Groundwater	Pacific
2016-01-26	-6.15858	-33.6808	15.5879	Costa Rica (Flores)	Groundwater	Pacific
2016-01-27	-6.01029	-33.1679	14.9145	Costa Rica (Flores)	Groundwater	Pacific
2016-01-28	-5.90998	-33.1425	14.1374	Costa Rica (Flores)	Groundwater	Pacific
2016-01-29	-6.02197	-32.3486	15.8271	Costa Rica (Flores)	Groundwater	Pacific
2016-01-30	-5.96434	-32.8032	14.9115	Costa Rica (Flores)	Groundwater	Pacific
2016-01-31	-6.01819	-33.018	15.1276	Costa Rica (Flores)	Groundwater	Pacific
2016-02-01	-6.10048	-33.017	15.7868	Costa Rica (Flores)	Groundwater	Pacific
2016-02-02	-5.95807	-32.8142	14.8504	Costa Rica (Flores)	Groundwater	Pacific
2016-02-03	-5.97659	-32.7365	15.0762	Costa Rica (Flores)	Groundwater	Pacific
2016-02-04	-6.0199	-33.0005	15.1587	Costa Rica (Flores)	Groundwater	Pacific
2016-02-05	-6.14967	-33.0012	16.1962	Costa Rica (Flores)	Groundwater	Pacific
2016-02-06	-6.10278	-33.6808	15.1415	Costa Rica (Flores)	Groundwater	Pacific
2016-02-07	-6.11291	-33.8727	15.0306	Costa Rica (Flores)	Groundwater	Pacific
2016-02-08	-6.0715	-33.9772	14.5948	Costa Rica (Flores)	Groundwater	Pacific
2016-02-09	-5.99972	-33.4343	14.5634	Costa Rica (Flores)	Groundwater	Pacific
2016-02-10	-5.83231	-32.5125	14.146	Costa Rica (Flores)	Groundwater	Pacific
2016-02-11	-5.64385	-31.8242	13.3266	Costa Rica (Flores)	Groundwater	Pacific
2016-02-12	-5.78432	-31.5536	14.721	Costa Rica (Flores)	Groundwater	Pacific
2016-02-13	-5.96747	-33.2694	14.4704	Costa Rica (Flores)	Groundwater	Pacific
2016-02-14	-5.71381	-33.2459	12.4646	Costa Rica (Flores)	Groundwater	Pacific
2016-02-15	-5.58012	-32.2676	12.3734	Costa Rica (Flores)	Groundwater	Pacific
2016-02-16	-5.47812	-31.9034	11.9215	Costa Rica (Flores)	Groundwater	Pacific
2016-02-17	-5.86021	-33.3456	13.5361	Costa Rica (Flores)	Groundwater	Pacific
2016-02-18	-5.74867	-32.0826	13.9068	Costa Rica (Flores)	Groundwater	Pacific
2016-02-19	-5.63963	-31.0686	14.0484	Costa Rica (Flores)	Groundwater	Pacific
2016-02-20	-5.20488	-31.145	10.4941	Costa Rica (Flores)	Groundwater	Pacific
2016-02-21	-5.869	-32.6743	14.2777	Costa Rica (Flores)	Groundwater	Pacific
2016-02-22	-5.14639	-30.7292	10.4419	Costa Rica (Flores)	Groundwater	Pacific
2016-02-23	-5.92609	-33.2658	14.1429	Costa Rica (Flores)	Groundwater	Pacific
2016-02-24	-5.90044	-33.0869	14.1166	Costa Rica (Flores)	Groundwater	Pacific
2016-02-25	-5.80268	-32.8797	13.5417	Costa Rica (Flores)	Groundwater	Pacific
2016-02-26	-5.73212	-32.3612	13.4958	Costa Rica (Flores)	Groundwater	Pacific
2016-02-27	-5.73411	-32.0294	13.8434	Costa Rica (Flores)	Groundwater	Pacific
2016-02-28	-5.98006	-32.0277	15.8128	Costa Rica (Flores)	Groundwater	Pacific
2016-02-29	-5.58189	-31.7071	12.948	Costa Rica (Flores)	Groundwater	Pacific
2016-03-01	-5.72586	-32.4055	13.4014	Costa Rica (Flores)	Groundwater	Pacific
2016-03-02	-5.38284	-31.6198	11.4429	Costa Rica (Flores)	Groundwater	Pacific
2016-03-03	-5.73412	-32.0946	13.7784	Costa Rica (Flores)	Groundwater	Pacific
2016-03-04	-5.72107	-32.3633	13.4053	Costa Rica (Flores)	Groundwater	Pacific
2016-03-05	-5.6192	-32.1317	12.8219	Costa Rica (Flores)	Groundwater	Pacific
2016-03-06	-5.79977	-32.5931	13.8051	Costa Rica (Flores)	Groundwater	Pacific
2016-03-07	-5.77567	-32.4696	13.7358	Costa Rica (Flores)	Groundwater	Pacific
2016-03-08	-5.83195	-32.4396	14.216	Costa Rica (Flores)	Groundwater	Pacific
2016-03-09	-5.62027	-32.4725	12.4897	Costa Rica (Flores)	Groundwater	Pacific
2016-03-10	-5.49536	-31.7752	12.1876	Costa Rica (Flores)	Groundwater	Pacific
2016-03-11	-5.72267	-32.2937	13.4876	Costa Rica (Flores)	Groundwater	Pacific
2016-03-12	-5.61587	-32.0378	12.8891	Costa Rica (Flores)	Groundwater	Pacific
2016-03-13	-5.5642	-32.1635	12.3502	Costa Rica (Flores)	Groundwater	Pacific
2016-03-14	-5.70709	-32.5407	13.1161	Costa Rica (Flores)	Groundwater	Pacific
2016-03-15	-5.71082	-32.2201	13.4665	Costa Rica (Flores)	Groundwater	Pacific
2016-03-16	-5.89884	-32.3704	14.8203	Costa Rica (Flores)	Groundwater	Pacific
2016-03-17	-5.91563	-32.5517	14.7733	Costa Rica (Flores)	Groundwater	Pacific
2016-03-18	-5.79522	-32.1796	14.1821	Costa Rica (Flores)	Groundwater	Pacific
2016-03-19	-5.87803	-32.5701	14.4542	Costa Rica (Flores)	Groundwater	Pacific
2016-03-20	-5.81034	-32.1318	14.3509	Costa Rica (Flores)	Groundwater	Pacific
2016-03-21	-5.90827	-32.4611	14.805	Costa Rica (Flores)	Groundwater	Pacific
2016-03-22	-5.8478	-32.3889	14.3935	Costa Rica (Flores)	Groundwater	Pacific
2016-03-23	-5.89078	-32.4491	14.6772	Costa Rica (Flores)	Groundwater	Pacific
2016-03-24	-5.66561	-31.5628	13.7621	Costa Rica (Flores)	Groundwater	Pacific
2016-03-25	-5.9048	-30.2697	16.9687	Costa Rica (Flores)	Groundwater	Pacific
2016-03-26	-5.79785	-32.1696	14.2132	Costa Rica (Flores)	Groundwater	Pacific
2016-03-27	-5.78115	-32.2831	13.9661	Costa Rica (Flores)	Groundwater	Pacific
2016-03-28	-5.79548	-32.7211	13.6427	Costa Rica (Flores)	Groundwater	Pacific
2016-03-29	-5.70189	-31.9625	13.6526	Costa Rica (Flores)	Groundwater	Pacific
2016-03-30	-5.82072	-32.4935	14.0722	Costa Rica (Flores)	Groundwater	Pacific
2016-03-31	-5.85818	-32.3967	14.4688	Costa Rica (Flores)	Groundwater	Pacific
2016-04-01	-5.9201	-32.3841	14.9767	Costa Rica (Flores)	Groundwater	Pacific
2016-04-02	-5.89065	-32.3731	14.7521	Costa Rica (Flores)	Groundwater	Pacific
2016-04-03	-5.93955	-32.2728	15.2436	Costa Rica (Flores)	Groundwater	Pacific
2016-04-04	-5.89163	-32.1503	14.9828	Costa Rica (Flores)	Groundwater	Pacific
2016-04-05	-6.00122	-32.5479	15.4618	Costa Rica (Flores)	Groundwater	Pacific
2016-04-06	-5.7846	-31.4108	14.866	Costa Rica (Flores)	Groundwater	Pacific
2016-04-07	-6.04288	-32.8223	15.5207	Costa Rica (Flores)	Groundwater	Pacific
2016-04-08	-5.91369	-32.3959	14.9136	Costa Rica (Flores)	Groundwater	Pacific
2016-04-09	-5.92236	-32.3612	15.0177	Costa Rica (Flores)	Groundwater	Pacific
2016-04-10	-5.8725	-32.37	14.6099	Costa Rica (Flores)	Groundwater	Pacific
2016-04-11	-6.04302	-34.514	13.8302	Costa Rica (Flores)	Groundwater	Pacific
2016-04-12	-6.04302	-34.514	13.8302	Costa Rica (Flores)	Groundwater	Pacific
2016-04-13	-6.04302	-34.514	13.8302	Costa Rica (Flores)	Groundwater	Pacific
2016-04-14	-6.03771	-32.3696	15.9321	Costa Rica (Flores)	Groundwater	Pacific
2016-04-20	-5.46423	-31.3266	12.3872	Costa Rica (Flores)	Groundwater	Pacific
2016-04-21	-5.48074	-31.2836	12.5623	Costa Rica (Flores)	Groundwater	Pacific
2016-05-02	-5.6173	-31.6453	13.2931	Costa Rica (Flores)	Groundwater	Pacific
2016-05-03	-5.50316	-31.5414	12.4839	Costa Rica (Flores)	Groundwater	Pacific
2016-05-09	-5.48813	-30.7564	13.1486	Costa Rica (Flores)	Groundwater	Pacific
2016-05-12	-5.58353	-31.4999	13.1683	Costa Rica (Flores)	Groundwater	Pacific
2016-05-13	-5.60936	-31.3875	13.4874	Costa Rica (Flores)	Groundwater	Pacific
2016-05-16	-5.61409	-32.6486	12.2642	Costa Rica (Flores)	Groundwater	Pacific
2016-05-17	-5.55798	-30.8436	13.6202	Costa Rica (Flores)	Groundwater	Pacific
2016-05-27	-5.62805	-30.8897	14.1346	Costa Rica (Flores)	Groundwater	Pacific
2016-05-28	-5.34055	-30.011	12.7134	Costa Rica (Flores)	Groundwater	Pacific
2016-05-29	-5.53356	-30.5947	13.6738	Costa Rica (Flores)	Groundwater	Pacific
2016-06-01	-5.99378	-32.0129	15.9373	Costa Rica (Flores)	Groundwater	Pacific
2016-06-10	-5.71793	-32.5268	13.2167	Costa Rica (Flores)	Groundwater	Pacific
2016-06-16	-5.29751	-31.6496	10.7305	Costa Rica (Flores)	Groundwater	Pacific
2016-06-20	-5.45733	-31.4505	12.2081	Costa Rica (Flores)	Groundwater	Pacific
2016-06-21	-5.87044	-31.4643	15.4993	Costa Rica (Flores)	Groundwater	Pacific
2016-06-29	-6.20893	-31.4204	18.251	Costa Rica (Flores)	Groundwater	Pacific
2016-07-04	-5.98869	-31.9487	15.9608	Costa Rica (Flores)	Groundwater	Pacific
2016-07-09	-5.29475	-32.0411	10.3169	Costa Rica (Flores)	Groundwater	Pacific
2016-07-11	-5.34874	-33.7241	9.06585	Costa Rica (Flores)	Groundwater	Pacific
2016-07-12	-5.42045	-32.585	10.7786	Costa Rica (Flores)	Groundwater	Pacific
2016-07-13	-5.55391	-32.6988	11.7325	Costa Rica (Flores)	Groundwater	Pacific
2016-07-14	-5.55391	-32.6988	11.7325	Costa Rica (Flores)	Groundwater	Pacific
2016-07-15	-5.48883	-31.6147	12.296	Costa Rica (Flores)	Groundwater	Pacific
2016-07-16	-5.16703	-30.6259	10.7103	Costa Rica (Flores)	Groundwater	Pacific
2016-07-17	-5.24938	-31.685	10.31	Costa Rica (Flores)	Groundwater	Pacific
2016-07-18	-5.24938	-31.685	10.31	Costa Rica (Flores)	Groundwater	Pacific
2016-07-19	-5.99575	-33.7653	14.2007	Costa Rica (Flores)	Groundwater	Pacific
2016-07-20	-5.99512	-33.2842	14.6767	Costa Rica (Flores)	Groundwater	Pacific
2016-07-21	-5.99512	-33.2842	14.6767	Costa Rica (Flores)	Groundwater	Pacific
2016-07-22	-5.99512	-33.2842	14.6767	Costa Rica (Flores)	Groundwater	Pacific
2016-07-23	-5.99512	-33.2842	14.6767	Costa Rica (Flores)	Groundwater	Pacific
2016-07-24	-5.99512	-33.2842	14.6767	Costa Rica (Flores)	Groundwater	Pacific
2016-07-25	-5.99512	-33.2842	14.6767	Costa Rica (Flores)	Groundwater	Pacific
2016-07-26	-5.65562	-32.3238	12.9211	Costa Rica (Flores)	Groundwater	Pacific
2016-07-27	-5.65562	-32.3238	12.9211	Costa Rica (Flores)	Groundwater	Pacific
2016-07-28	-5.65562	-32.3238	12.9211	Costa Rica (Flores)	Groundwater	Pacific
2016-07-29	-5.7755	-32.8928	13.3112	Costa Rica (Flores)	Groundwater	Pacific
2016-07-30	-5.7755	-32.8928	13.3112	Costa Rica (Flores)	Groundwater	Pacific
2016-07-31	-5.83324	-32.7526	13.9133	Costa Rica (Flores)	Groundwater	Pacific
2016-08-01	-5.58366	-32.2687	12.4006	Costa Rica (Flores)	Groundwater	Pacific
2016-08-02	-5.75134	-32.7395	13.2712	Costa Rica (Flores)	Groundwater	Pacific
2016-08-03	-5.72317	-32.8281	12.9572	Costa Rica (Flores)	Groundwater	Pacific
2016-08-04	-5.70264	-33.1573	12.4637	Costa Rica (Flores)	Groundwater	Pacific
2016-08-05	-5.91463	-35.1218	12.1952	Costa Rica (Flores)	Groundwater	Pacific
2016-08-06	-5.91463	-35.1218	12.1952	Costa Rica (Flores)	Groundwater	Pacific
2016-08-07	-5.91463	-35.1218	12.1952	Costa Rica (Flores)	Groundwater	Pacific
2016-08-08	-5.73909	-33.601	12.3118	Costa Rica (Flores)	Groundwater	Pacific
2016-08-09	-5.74499	-33.2975	12.6624	Costa Rica (Flores)	Groundwater	Pacific
2016-08-10	-5.74499	-33.2975	12.6624	Costa Rica (Flores)	Groundwater	Pacific
2016-08-11	-5.94285	-33.6204	13.9224	Costa Rica (Flores)	Groundwater	Pacific
2016-08-12	-5.90311	-33.0795	14.1454	Costa Rica (Flores)	Groundwater	Pacific
2016-08-13	-5.87023	-32.9018	14.06	Costa Rica (Flores)	Groundwater	Pacific
2016-08-14	-5.83617	-33.7575	12.9318	Costa Rica (Flores)	Groundwater	Pacific
2016-08-15	-5.93557	-33.2387	14.2458	Costa Rica (Flores)	Groundwater	Pacific
2016-08-16	-5.93376	-32.8836	14.5865	Costa Rica (Flores)	Groundwater	Pacific
2016-08-17	-5.87975	-32.7576	14.2804	Costa Rica (Flores)	Groundwater	Pacific
2016-08-18	-5.92471	-32.6703	14.7273	Costa Rica (Flores)	Groundwater	Pacific
2016-08-19	-5.87387	-32.6647	14.3263	Costa Rica (Flores)	Groundwater	Pacific
2016-08-20	-5.87387	-32.6647	14.3263	Costa Rica (Flores)	Groundwater	Pacific
2016-08-21	-5.87387	-32.6647	14.3263	Costa Rica (Flores)	Groundwater	Pacific
2016-08-22	-5.87387	-32.6647	14.3263	Costa Rica (Flores)	Groundwater	Pacific
2016-08-23	-6.04811	-35.3346	13.0503	Costa Rica (Flores)	Groundwater	Pacific
2016-08-24	-5.84632	-33.8445	12.926	Costa Rica (Flores)	Groundwater	Pacific
2016-08-25	-5.53522	-32.6915	11.5902	Costa Rica (Flores)	Groundwater	Pacific
2016-08-26	-5.57544	-32.793	11.8105	Costa Rica (Flores)	Groundwater	Pacific
2016-08-27	-5.64593	-33.3472	11.8203	Costa Rica (Flores)	Groundwater	Pacific
2016-08-28	-5.72059	-32.9378	12.8269	Costa Rica (Flores)	Groundwater	Pacific
2016-08-29	-5.72237	-32.8465	12.9324	Costa Rica (Flores)	Groundwater	Pacific
2016-08-30	-5.64248	-32.7348	12.405	Costa Rica (Flores)	Groundwater	Pacific
2016-08-31	-5.90585	-34.2846	12.9622	Costa Rica (Flores)	Groundwater	Pacific
2016-09-01	-5.90585	-34.2846	12.9622	Costa Rica (Flores)	Groundwater	Pacific
2016-09-02	-5.98912	-34.5996	13.3134	Costa Rica (Flores)	Groundwater	Pacific
2016-09-03	-5.83917	-33.6655	13.0478	Costa Rica (Flores)	Groundwater	Pacific
2016-09-04	-5.92602	-33.7068	13.7014	Costa Rica (Flores)	Groundwater	Pacific
2016-09-05	-5.88581	-33.1509	13.9355	Costa Rica (Flores)	Groundwater	Pacific
2016-09-06	-6.00399	-33.4674	14.5645	Costa Rica (Flores)	Groundwater	Pacific
2016-09-07	-5.87153	-33.3462	13.626	Costa Rica (Flores)	Groundwater	Pacific
2016-09-08	-5.9132	-33.4541	13.8515	Costa Rica (Flores)	Groundwater	Pacific
2016-09-09	-5.89056	-33.1027	14.0218	Costa Rica (Flores)	Groundwater	Pacific
2016-09-10	-5.90361	-33.4794	13.7495	Costa Rica (Flores)	Groundwater	Pacific
2016-09-11	-5.86107	-33.2775	13.6111	Costa Rica (Flores)	Groundwater	Pacific
2016-09-12	-5.84771	-33.2475	13.5342	Costa Rica (Flores)	Groundwater	Pacific
2016-09-13	-5.8434	-33.653	13.0942	Costa Rica (Flores)	Groundwater	Pacific
2016-09-14	-5.96872	-34.3111	13.4386	Costa Rica (Flores)	Groundwater	Pacific
2016-09-15	-6.00642	-34.0952	13.9561	Costa Rica (Flores)	Groundwater	Pacific
2016-09-16	-6.09916	-34.2144	14.5788	Costa Rica (Flores)	Groundwater	Pacific
2016-09-17	-6.06034	-33.5278	14.9549	Costa Rica (Flores)	Groundwater	Pacific
2016-09-18	-6.14479	-33.4643	15.694	Costa Rica (Flores)	Groundwater	Pacific
2016-09-19	-6.18788	-33.4961	16.0069	Costa Rica (Flores)	Groundwater	Pacific
2016-09-20	-6.3154	-32.9832	17.54	Costa Rica (Flores)	Groundwater	Pacific
2016-09-21	-6.13968	-32.6934	16.424	Costa Rica (Flores)	Groundwater	Pacific
2016-09-22	-6.33464	-32.9781	17.699	Costa Rica (Flores)	Groundwater	Pacific
2016-09-23	-6.28287	-33.1713	17.0916	Costa Rica (Flores)	Groundwater	Pacific
2016-09-24	-6.23482	-33.3282	16.5503	Costa Rica (Flores)	Groundwater	Pacific
2016-09-25	-6.24724	-32.8451	17.1328	Costa Rica (Flores)	Groundwater	Pacific
2016-09-26	-6.09711	-33.0032	15.7736	Costa Rica (Flores)	Groundwater	Pacific
2016-09-27	-6.13135	-32.5058	16.5451	Costa Rica (Flores)	Groundwater	Pacific
2016-09-28	-6.24353	-32.8311	17.1171	Costa Rica (Flores)	Groundwater	Pacific
2016-09-29	-5.98118	-33.6661	14.1833	Costa Rica (Flores)	Groundwater	Pacific
2016-09-30	-5.87229	-33.188	13.7903	Costa Rica (Flores)	Groundwater	Pacific
2016-10-01	-5.80085	-32.9547	13.4521	Costa Rica (Flores)	Groundwater	Pacific
2016-10-02	-5.79307	-33.0132	13.3314	Costa Rica (Flores)	Groundwater	Pacific
2016-10-03	-5.72584	-33.0293	12.7774	Costa Rica (Flores)	Groundwater	Pacific
2016-10-04	-5.5991	-32.7882	12.0046	Costa Rica (Flores)	Groundwater	Pacific
2016-10-05	-5.70475	-32.9666	12.6715	Costa Rica (Flores)	Groundwater	Pacific
2016-10-06	-6.10891	-35.7522	13.119	Costa Rica (Flores)	Groundwater	Pacific
2016-10-07	-6.30459	-38.4356	12.0011	Costa Rica (Flores)	Groundwater	Pacific
2016-10-08	-6.28495	-38.0302	12.2494	Costa Rica (Flores)	Groundwater	Pacific
2016-10-09	-5.83271	-35.5226	11.1391	Costa Rica (Flores)	Groundwater	Pacific
2016-10-10	-6.00623	-36.3092	11.7406	Costa Rica (Flores)	Groundwater	Pacific
2016-10-11	-5.49804	-34.3665	9.61782	Costa Rica (Flores)	Groundwater	Pacific
2016-10-12	-5.73157	-34.7723	11.0803	Costa Rica (Flores)	Groundwater	Pacific
2016-10-13	-5.73134	-35.8321	10.0186	Costa Rica (Flores)	Groundwater	Pacific
2016-10-14	-5.01757	-33.4147	6.72592	Costa Rica (Flores)	Groundwater	Pacific
2016-10-15	-6.06543	-35.7127	12.8107	Costa Rica (Flores)	Groundwater	Pacific
2016-10-16	-6.06543	-35.7127	12.8107	Costa Rica (Flores)	Groundwater	Pacific
2016-10-17	-6.11101	-36.9627	11.9253	Costa Rica (Flores)	Groundwater	Pacific
2016-10-18	-6.11101	-36.9627	11.9253	Costa Rica (Flores)	Groundwater	Pacific
2016-10-19	-6.28659	-37.6047	12.688	Costa Rica (Flores)	Groundwater	Pacific
2016-10-20	-6.34647	-38.6207	12.1511	Costa Rica (Flores)	Groundwater	Pacific
2016-10-21	-5.82307	-35.5378	11.0468	Costa Rica (Flores)	Groundwater	Pacific
2016-10-22	-5.6203	-35.4847	9.47776	Costa Rica (Flores)	Groundwater	Pacific
2016-10-23	-5.20224	-33.4273	8.19061	Costa Rica (Flores)	Groundwater	Pacific
2016-10-24	-5.92088	-35.1417	12.2254	Costa Rica (Flores)	Groundwater	Pacific
2016-10-25	-5.75961	-35.1083	10.9685	Costa Rica (Flores)	Groundwater	Pacific
2016-10-26	-5.75961	-35.1083	10.9685	Costa Rica (Flores)	Groundwater	Pacific
2016-10-27	-6.024	-34.6052	13.5868	Costa Rica (Flores)	Groundwater	Pacific
2016-10-28	-6.00736	-35.0565	13.0024	Costa Rica (Flores)	Groundwater	Pacific
2016-10-29	-5.84015	-34.5438	12.1774	Costa Rica (Flores)	Groundwater	Pacific
2016-10-30	-5.96104	-34.7964	12.8919	Costa Rica (Flores)	Groundwater	Pacific
2016-10-31	-6.01488	-34.7119	13.4071	Costa Rica (Flores)	Groundwater	Pacific
2016-11-01	-5.85071	-34.431	12.3747	Costa Rica (Flores)	Groundwater	Pacific
2016-11-02	-5.90261	-34.4121	12.8087	Costa Rica (Flores)	Groundwater	Pacific
2016-11-03	-6.05685	-34.9121	13.5427	Costa Rica (Flores)	Groundwater	Pacific
2016-11-04	-5.9606	-34.9131	12.7717	Costa Rica (Flores)	Groundwater	Pacific
2016-11-05	-5.96312	-35.091	12.614	Costa Rica (Flores)	Groundwater	Pacific
2016-11-06	-6.01125	-34.2441	13.8459	Costa Rica (Flores)	Groundwater	Pacific
2016-11-07	-5.94477	-34.124	13.4342	Costa Rica (Flores)	Groundwater	Pacific
2016-11-08	-6.00127	-34.4923	13.5178	Costa Rica (Flores)	Groundwater	Pacific
2016-11-09	-5.98888	-34.2031	13.7079	Costa Rica (Flores)	Groundwater	Pacific
2016-11-10	-5.98888	-34.2031	13.7079	Costa Rica (Flores)	Groundwater	Pacific
2016-11-11	-6.01566	-33.7164	14.4088	Costa Rica (Flores)	Groundwater	Pacific
2016-11-12	-6.0769	-34.3773	14.238	Costa Rica (Flores)	Groundwater	Pacific
2016-11-13	-6.0984	-34.6922	14.095	Costa Rica (Flores)	Groundwater	Pacific
2016-11-14	-6.09735	-34.4276	14.3512	Costa Rica (Flores)	Groundwater	Pacific
2016-11-15	-5.97583	-34.1817	13.625	Costa Rica (Flores)	Groundwater	Pacific
2016-11-16	-5.92171	-34.6098	12.7639	Costa Rica (Flores)	Groundwater	Pacific
2016-11-17	-5.97001	-34.8361	12.924	Costa Rica (Flores)	Groundwater	Pacific
2016-11-18	-5.94333	-34.4741	13.0725	Costa Rica (Flores)	Groundwater	Pacific
2016-11-19	-7.37334	-45.6213	13.3654	Costa Rica (Flores)	Groundwater	Pacific
2016-11-20	-6.94553	-42.7769	12.7873	Costa Rica (Flores)	Groundwater	Pacific
2016-11-21	-6.97375	-43.0578	12.7322	Costa Rica (Flores)	Groundwater	Pacific
2016-11-22	-6.32418	-37.9449	12.6485	Costa Rica (Flores)	Groundwater	Pacific
2016-11-23	-6.55398	-37.5806	14.8512	Costa Rica (Flores)	Groundwater	Pacific
2016-11-24	-7.51754	-44.9112	15.2291	Costa Rica (Flores)	Groundwater	Pacific
2016-11-25	-6.81349	-39.7513	14.7566	Costa Rica (Flores)	Groundwater	Pacific
2016-11-26	-6.78972	-39.3298	14.9879	Costa Rica (Flores)	Groundwater	Pacific
2016-11-27	-6.57854	-37.6525	14.9758	Costa Rica (Flores)	Groundwater	Pacific
2016-11-28	-7.27813	-42.832	15.393	Costa Rica (Flores)	Groundwater	Pacific
2016-11-29	-7.11111	-39.8249	17.064	Costa Rica (Flores)	Groundwater	Pacific
2016-11-30	-6.94494	-38.4944	17.0651	Costa Rica (Flores)	Groundwater	Pacific
2016-12-01	-6.80878	-37.4741	16.9961	Costa Rica (Flores)	Groundwater	Pacific
2016-12-02	-6.71931	-36.8209	16.9336	Costa Rica (Flores)	Groundwater	Pacific
2016-12-03	-6.85412	-36.6937	18.1393	Costa Rica (Flores)	Groundwater	Pacific
2016-12-04	-6.82654	-37.3466	17.2657	Costa Rica (Flores)	Groundwater	Pacific
2016-12-05	-7.17432	-39.304	18.0906	Costa Rica (Flores)	Groundwater	Pacific
2016-12-06	-6.87922	-37.6164	17.4174	Costa Rica (Flores)	Groundwater	Pacific
2016-12-07	-6.07047	-37.526	11.0377	Costa Rica (Flores)	Groundwater	Pacific
2016-12-08	-5.95951	-36.626	11.0501	Costa Rica (Flores)	Groundwater	Pacific
2016-12-14	-6.04211	-37.2139	11.123	Costa Rica (Flores)	Groundwater	Pacific
2016-12-22	-6.3092	-39.6425	10.8311	Costa Rica (Flores)	Groundwater	Pacific
2016-12-29	-6.04465	-36.9553	11.402	Costa Rica (Flores)	Groundwater	Pacific
2017-01-05	-5.94047	-35.9037	11.6201	Costa Rica (Flores)	Groundwater	Pacific
2017-01-12	-5.76269	-36.0186	10.0829	Costa Rica (Flores)	Groundwater	Pacific
2017-01-17	-5.79816	-35.6604	10.7249	Costa Rica (Flores)	Groundwater	Pacific
2017-01-27	-5.75575	-35.1584	10.8876	Costa Rica (Flores)	Groundwater	Pacific
2017-02-02	-5.71196	-34.9865	10.7092	Costa Rica (Flores)	Groundwater	Pacific
2017-02-09	-5.72125	-34.736	11.0341	Costa Rica (Flores)	Groundwater	Pacific
2017-02-16	-5.75487	-34.3346	11.7044	Costa Rica (Flores)	Groundwater	Pacific
2017-02-23	-5.81493	-34.5575	11.9619	Costa Rica (Flores)	Groundwater	Pacific
2017-03-01	-5.74112	-34.1756	11.7533	Costa Rica (Flores)	Groundwater	Pacific
2017-03-09	-5.86459	-34.1851	12.7316	Costa Rica (Flores)	Groundwater	Pacific
2017-03-16	-5.89334	-34.577	12.5698	Costa Rica (Flores)	Groundwater	Pacific
2017-03-23	-5.89334	-34.577	12.5698	Costa Rica (Flores)	Groundwater	Pacific
2017-03-30	-5.87055	-33.7313	13.2331	Costa Rica (Flores)	Groundwater	Pacific
2017-04-06	-5.94426	-33.6638	13.8903	Costa Rica (Flores)	Groundwater	Pacific
2017-04-11	-5.93628	-33.5313	13.9589	Costa Rica (Flores)	Groundwater	Pacific
2017-03-27	-5.77466	-33.7496	12.4477	Costa Rica (Flores)	Groundwater	Pacific
5/4//17	-5.78129	-33.2182	13.0321	Costa Rica (Flores)	Groundwater	Pacific
2017-05-21	-6.3247	-37.0162	13.5814	Costa Rica (Flores)	Groundwater	Pacific
2017-05-25	-6.06117	-35.4825	13.0069	Costa Rica (Flores)	Groundwater	Pacific
2017-06-08	-5.85735	-34.7626	12.0962	Costa Rica (Flores)	Groundwater	Pacific
2017-06-15	-5.82164	-35.2686	11.3046	Costa Rica (Flores)	Groundwater	Pacific
2017-06-23	-6.25637	-38.7128	11.3382	Costa Rica (Flores)	Groundwater	Pacific
2017-06-30	-5.95186	-36.4232	11.1917	Costa Rica (Flores)	Groundwater	Pacific
2017-07-06	-5.94068	-36.1805	11.345	Costa Rica (Flores)	Groundwater	Pacific
2017-07-21	-6.01002	-36.8668	11.2134	Costa Rica (Flores)	Groundwater	Pacific
2017-07-27	-6.03695	-37.0282	11.2673	Costa Rica (Flores)	Groundwater	Pacific
2017-08-03	-6.03167	-37.5448	10.7085	Costa Rica (Flores)	Groundwater	Pacific
2017-08-10	-6.03766	-37.2072	11.0941	Costa Rica (Flores)	Groundwater	Pacific
2017-08-17	-6.0539	-37.3555	11.0757	Costa Rica (Flores)	Groundwater	Pacific
2017-09-07	-6.01945	-37.0716	11.084	Costa Rica (Flores)	Groundwater	Pacific
2017-09-14	-5.87173	-37.1036	9.87021	Costa Rica (Flores)	Groundwater	Pacific
2017-10-12	-7.03993	-44.7017	11.6177	Costa Rica (Flores)	Groundwater	Pacific
2017-09-21	-7.02969	-43.0639	13.1736	Costa Rica (Flores)	Groundwater	Pacific
2017-09-28	-6.89151	-41.6221	13.51	Costa Rica (Flores)	Groundwater	Pacific
2017-10-06	-8.9166	-57.8228	13.51	Costa Rica (Flores)	Groundwater	Pacific
2017-10-19	-6.69832	-41.8398	11.7468	Costa Rica (Flores)	Groundwater	Pacific
2017-10-26	-7.1329	-43.4064	13.6568	Costa Rica (Flores)	Groundwater	Pacific
2017-11-02	-7.2554	-47.2305	10.8126	Costa Rica (Flores)	Groundwater	Pacific
2017-11-09	-6.74654	-42.0504	11.9219	Costa Rica (Flores)	Groundwater	Pacific
2017-11-23	-7.00101	-40.9244	15.0837	Costa Rica (Flores)	Groundwater	Pacific
2017-11-30	-7.50661	-44.6375	15.4153	Costa Rica (Flores)	Groundwater	Pacific
2017-12-08	-7.63067	-46.7818	14.2636	Costa Rica (Flores)	Groundwater	Pacific
2017-12-14	-7.28106	-44.1635	14.085	Costa Rica (Flores)	Groundwater	Pacific
2017-12-22	-7.25748	-43.5177	14.5421	Costa Rica (Flores)	Groundwater	Pacific
2017-12-29	-7.19381	-42.81	14.7404	Costa Rica (Flores)	Groundwater	Pacific
2018-01-12	-7.24437	-42.6438	15.3112	Costa Rica (Flores)	Groundwater	Pacific
2018-01-19	-6.57921	-40.4095	12.2241	Costa Rica (Flores)	Groundwater	Pacific
2018-01-26	-6.5938	-42.751	9.99934	Costa Rica (Flores)	Groundwater	Pacific
2018-02-02	-6.29451	-39.7279	10.6282	Costa Rica (Flores)	Groundwater	Pacific
2018-02-09	-7.19102	-44.8948	12.6334	Costa Rica (Flores)	Groundwater	Pacific
2018-02-16	-4.41806	-19.1099	16.2346	Costa Rica (Flores)	Groundwater	Pacific
2018-02-25	-6.81279	-39.0998	15.4026	Costa Rica (Flores)	Groundwater	Pacific
2018-03-02	-6.84417	-38.9136	15.8397	Costa Rica (Flores)	Groundwater	Pacific
2018-03-09	-7.82458	-43.8686	18.728	Costa Rica (Flores)	Groundwater	Pacific
2018-03-16	-7.28044	-39.4225	18.8211	Costa Rica (Flores)	Groundwater	Pacific
2018-03-22	-7.39135	-38.9394	20.1914	Costa Rica (Flores)	Groundwater	Pacific
2018-03-27	-7.49076	-41.4871	18.439	Costa Rica (Flores)	Groundwater	Pacific
2018-04-05	-7.42298	-38.9697	20.4141	Costa Rica (Flores)	Groundwater	Pacific
2018-04-13	-7.28261	-41.3036	16.9572	Costa Rica (Flores)	Groundwater	Pacific
2018-04-27	-7.3361	-40.8823	17.8065	Costa Rica (Flores)	Groundwater	Pacific
2018-05-04	-7.19532	-39.4977	18.0649	Costa Rica (Flores)	Groundwater	Pacific
2018-05-13	-7.66056	-40.8205	20.464	Costa Rica (Flores)	Groundwater	Pacific
2018-05-20	-7.59841	-46.5681	14.2192	Costa Rica (Flores)	Groundwater	Pacific
2018-05-25	-6.68685	-38.7599	14.7349	Costa Rica (Flores)	Groundwater	Pacific
2018-05-30	-7.1051	-41.8798	14.961	Costa Rica (Flores)	Groundwater	Pacific
2018-06-08	-8.23878	-52.2032	13.707	Costa Rica (Flores)	Groundwater	Pacific
2018-06-13	-6.92265	-41.2457	14.1355	Costa Rica (Flores)	Groundwater	Pacific
2018-06-24	-7.90758	-51.7866	11.474	Costa Rica (Flores)	Groundwater	Pacific
2018-06-27	-6.99389	-44.2152	11.736	Costa Rica (Flores)	Groundwater	Pacific
2018-07-03	-7.04826	-45.2122	11.1738	Costa Rica (Flores)	Groundwater	Pacific
2018-07-10	-6.90624	-44.2467	11.0032	Costa Rica (Flores)	Groundwater	Pacific
2018-07-26	-6.64606	-43.5989	9.5695	Costa Rica (Flores)	Groundwater	Pacific
2018-08-02	-8.05297	-49.8079	14.6158	Costa Rica (Flores)	Groundwater	Pacific
2018-08-09	-7.58036	-44.1842	16.4587	Costa Rica (Flores)	Groundwater	Pacific
2018-08-17	-7.847	-44.6855	18.0905	Costa Rica (Flores)	Groundwater	Pacific
2018-08-23	-7.5715	-44.4131	16.1589	Costa Rica (Flores)	Groundwater	Pacific
2018-08-30	-7.69277	-44.2173	17.3248	Costa Rica (Flores)	Groundwater	Pacific
2018-09-06	-7.70814	-44.0114	17.6537	Costa Rica (Flores)	Groundwater	Pacific
2018-09-13	-7.71638	-49.5912	12.1398	Costa Rica (Flores)	Groundwater	Pacific
2018-10-04	-7.01206	-43.426	12.6705	Costa Rica (Flores)	Groundwater	Pacific
2018-10-13	-7.4712	-51.0076	8.762	Costa Rica (Flores)	Groundwater	Pacific
2018-10-18	-8.81621	-63.0898	7.43981	Costa Rica (Flores)	Groundwater	Pacific
2018-10-25	-8.85198	-48.7807	22.0352	Costa Rica (Flores)	Groundwater	Pacific
2018-11-01	-6.94706	-43.1992	12.3773	Costa Rica (Flores)	Groundwater	Pacific
2018-11-08	-7.02031	-42.9279	13.2346	Costa Rica (Flores)	Groundwater	Pacific
2018-11-15	-7.17149	-48.1914	9.1805	Costa Rica (Flores)	Groundwater	Pacific
2018-11-22	-7.33394	-49.7065	8.96499	Costa Rica (Flores)	Groundwater	Pacific
2018-11-30	-6.98909	-44.2116	11.7011	Costa Rica (Flores)	Groundwater	Pacific
2018-12-06	-7.22014	-44.0796	13.6815	Costa Rica (Flores)	Groundwater	Pacific
2018-12-14	-7.19043	-42.4903	15.0331	Costa Rica (Flores)	Groundwater	Pacific
2018-12-24	-7.968	-49.7643	13.9797	Costa Rica (Flores)	Groundwater	Pacific
2019-01-04	-7.63966	-48.9848	12.1324	Costa Rica (Flores)	Groundwater	Pacific
2019-01-10	-7.41481	-43.427	15.8915	Costa Rica (Flores)	Groundwater	Pacific
2019-01-17	-7.38571	-42.8079	16.2778	Costa Rica (Flores)	Groundwater	Pacific
2019-01-24	-7.92336	-47.3281	16.0587	Costa Rica (Flores)	Groundwater	Pacific
2019-01-31	-8.34738	-51.7741	15.005	Costa Rica (Flores)	Groundwater	Pacific
2019-02-07	-8.08627	-48.3862	16.304	Costa Rica (Flores)	Groundwater	Pacific
2019-02-14	-7.40443	-41.9798	17.2556	Costa Rica (Flores)	Groundwater	Pacific
2019-03-01	-7.31753	-42.4387	16.1016	Costa Rica (Flores)	Groundwater	Pacific
2019-03-08	-7.89115	-47.8834	15.2458	Costa Rica (Flores)	Groundwater	Pacific
2019-03-14	-8.02698	-48.4118	15.8041	Costa Rica (Flores)	Groundwater	Pacific
2019-03-21	-7.4809	-42.4925	17.3547	Costa Rica (Flores)	Groundwater	Pacific
2019-03-28	-7.22817	-48.0688	9.75654	Costa Rica (Flores)	Groundwater	Pacific
2019-04-04	-6.59716	-41.7569	11.0204	Costa Rica (Flores)	Groundwater	Pacific
2019-04-11	-6.54716	-41.5806	10.7967	Costa Rica (Flores)	Groundwater	Pacific
2019-04-15	-6.71284	-42.2326	11.4701	Costa Rica (Flores)	Groundwater	Pacific
2019-04-30	-6.90434	-41.9501	13.2846	Costa Rica (Flores)	Groundwater	Pacific
2019-05-09	-6.90201	-42.0584	13.1577	Costa Rica (Flores)	Groundwater	Pacific
2019-05-14	-6.92981	-41.5264	13.9121	Costa Rica (Flores)	Groundwater	Pacific
2019-05-23	-7.03441	-42.3822	13.893	Costa Rica (Flores)	Groundwater	Pacific
2019-05-28	-7.15944	-46.5208	10.7547	Costa Rica (Flores)	Groundwater	Pacific
2019-06-04	-6.81118	-42.7957	11.6938	Costa Rica (Flores)	Groundwater	Pacific
2019-06-11	-7.52664	-47.4515	12.7617	Costa Rica (Flores)	Groundwater	Pacific
2019-06-18	-6.96302	-42.6692	13.035	Costa Rica (Flores)	Groundwater	Pacific
2019-06-26	-6.72572	-41.8219	11.9839	Costa Rica (Flores)	Groundwater	Pacific
2019-07-02	-7.32348	-47.6679	10.9199	Costa Rica (Flores)	Groundwater	Pacific
2019-07-09	-6.98867	-43.295	12.6144	Costa Rica (Flores)	Groundwater	Pacific
2019-07-07	-6.95777	-47.0204	8.64179	Costa Rica (Flores)	Groundwater	Pacific
2019-07-24	-6.60639	-44.4368	8.4144	Costa Rica (Flores)	Groundwater	Pacific
2019-07-31	-6.69787	-44.5067	9.07625	Costa Rica (Flores)	Groundwater	Pacific
2019-08-07	-7.7138	-53.2735	8.43691	Costa Rica (Flores)	Groundwater	Pacific
2019-08-15	-7.24421	-49.0306	8.9231	Costa Rica (Flores)	Groundwater	Pacific
2019-08-21	-7.15061	-44.3718	12.833	Costa Rica (Flores)	Groundwater	Pacific
2019-08-30	-7.24517	-43.9554	14.0059	Costa Rica (Flores)	Groundwater	Pacific
2019-09-04	-7.30587	-44.1804	14.2666	Costa Rica (Flores)	Groundwater	Pacific
2019-09-13	-6.87089	-43.6884	11.2787	Costa Rica (Flores)	Groundwater	Pacific
2019-09-20	-6.89034	-43.6499	11.4729	Costa Rica (Flores)	Groundwater	Pacific
2019-09-27	-8.16834	-47.6929	17.6538	Costa Rica (Flores)	Groundwater	Pacific
2019-10-04	-7.75466	-44.318	17.7193	Costa Rica (Flores)	Groundwater	Pacific
2019-10-11	-7.13577	-47.3385	9.74766	Costa Rica (Flores)	Groundwater	Pacific
2019-10-18	-6.8511	-44.5823	10.2265	Costa Rica (Flores)	Groundwater	Pacific
2019-10-24	-6.96958	-44.4134	11.3432	Costa Rica (Flores)	Groundwater	Pacific
2019-11-08	-6.97638	-45.6313	10.1798	Costa Rica (Flores)	Groundwater	Pacific
2019-11-15	-7.94637	-47.5153	16.0557	Costa Rica (Flores)	Groundwater	Pacific
2019-11-22	-7.51642	-44.1487	15.9826	Costa Rica (Flores)	Groundwater	Pacific
2019-11-28	-7.98587	-48.3579	15.529	Costa Rica (Flores)	Groundwater	Pacific
2019-12-06	-8.71908	-47.2636	22.489	Costa Rica (Flores)	Groundwater	Pacific
2019-12-13	-8.37526	-43.9056	23.0965	Costa Rica (Flores)	Groundwater	Pacific
2019-12-20	-9.07166	-50.281	22.2923	Costa Rica (Flores)	Groundwater	Pacific
2019-12-25	-9.35215	-52.8323	21.9849	Costa Rica (Flores)	Groundwater	Pacific
2020-01-01	-9.03997	-50.0143	22.3055	Costa Rica (Flores)	Groundwater	Pacific
2020-01-14	-6.95005	-40.9031	14.6973	Costa Rica (Flores)	Groundwater	Pacific
2020-01-22	-7.21308	-49.5521	8.15258	Costa Rica (Flores)	Groundwater	Pacific
2020-01-30	-7.30368	-49.0279	9.40156	Costa Rica (Flores)	Groundwater	Pacific
2020-02-06	-6.52127	-42.162	10.0082	Costa Rica (Flores)	Groundwater	Pacific
2020-02-12	-7.80486	-48.6595	13.7794	Costa Rica (Flores)	Groundwater	Pacific
2020-02-18	-6.97163	-41.2742	14.4989	Costa Rica (Flores)	Groundwater	Pacific
2020-02-25	-7.26254	-43.9056	14.1948	Costa Rica (Flores)	Groundwater	Pacific
2020-03-04	-7.78217	-48.153	14.1044	Costa Rica (Flores)	Groundwater	Pacific
2020-03-11	-7.77237	-47.8683	14.3106	Costa Rica (Flores)	Groundwater	Pacific
2020-03-18	-8.04948	-48.9597	15.4362	Costa Rica (Flores)	Groundwater	Pacific
2020-03-25	-7.17828	-40.2752	17.151	Costa Rica (Flores)	Groundwater	Pacific
2020-04-01	-7.58528	-43.2989	17.3833	Costa Rica (Flores)	Groundwater	Pacific
2020-04-17	-7.31311	-40.7083	17.7966	Costa Rica (Flores)	Groundwater	Pacific
2020-04-22	-8.16003	-47.7496	17.5306	Costa Rica (Flores)	Groundwater	Pacific
2020-04-29	-7.49255	-40.7086	19.2318	Costa Rica (Flores)	Groundwater	Pacific
2020-05-07	-8.38531	-48.4279	18.6546	Costa Rica (Flores)	Groundwater	Pacific
2020-05-15	-8.51486	-48.4731	19.6457	Costa Rica (Flores)	Groundwater	Pacific
2020-05-19	-7.82278	-40.7581	21.8241	Costa Rica (Flores)	Groundwater	Pacific
2020-05-27	-8.59701	-54.6133	14.1628	Costa Rica (Flores)	Groundwater	Pacific
2020-06-05	-8.41356	-52.6201	14.6884	Costa Rica (Flores)	Groundwater	Pacific
2020-06-10	-7.92298	-47.8751	15.5088	Costa Rica (Flores)	Groundwater	Pacific
2020-06-17	-7.5611	-44.2957	16.193	Costa Rica (Flores)	Groundwater	Pacific
2020-06-24	-7.32979	-42.7227	15.9157	Costa Rica (Flores)	Groundwater	Pacific
2020-07-01	-7.2799	-43.1297	15.1095	Costa Rica (Flores)	Groundwater	Pacific
2020-07-10	-7.28962	-42.5914	15.7256	Costa Rica (Flores)	Groundwater	Pacific
2020-07-24	-7.71849	-46.0616	15.6864	Costa Rica (Flores)	Groundwater	Pacific
2020-07-31	-8.19809	-49.8763	15.7085	Costa Rica (Flores)	Groundwater	Pacific
2020-08-07	-7.28402	-42.0304	16.2417	Costa Rica (Flores)	Groundwater	Pacific
2020-08-10	-8.51069	-51.679	16.4065	Costa Rica (Flores)	Groundwater	Pacific
2020-08-17	-7.94716	-49.7041	13.8732	Costa Rica (Flores)	Groundwater	Pacific
2020-08-24	-7.16904	-42.6865	14.6658	Costa Rica (Flores)	Groundwater	Pacific
2020-09-02	-8.02609	-50.3548	13.8539	Costa Rica (Flores)	Groundwater	Pacific
2020-09-09	-7.13967	-42.3785	14.7388	Costa Rica (Flores)	Groundwater	Pacific
2020-09-16	-8.08659	-50.621	14.0717	Costa Rica (Flores)	Groundwater	Pacific
2020-09-24	-7.18396	-42.7849	14.6867	Costa Rica (Flores)	Groundwater	Pacific
2020-09-28	-7.61526	-46.4474	14.4747	Costa Rica (Flores)	Groundwater	Pacific
2020-10-05	-7.36005	-44.4201	14.4603	Costa Rica (Flores)	Groundwater	Pacific
2020-10-12	-8.75641	-51.6177	18.4337	Costa Rica (Flores)	Groundwater	Pacific
2020-10-19	-7.79399	-42.8972	19.4547	Costa Rica (Flores)	Groundwater	Pacific
2020-10-28	-8.61612	-51.7736	17.1553	Costa Rica (Flores)	Groundwater	Pacific
2020-11-04	-9.63549	-58.5749	18.5089	Costa Rica (Flores)	Groundwater	Pacific
2020-11-11	-8.36723	-47.9568	18.981	Costa Rica (Flores)	Groundwater	Pacific
2020-11-16	-8.0225	-44.8582	19.3218	Costa Rica (Flores)	Groundwater	Pacific
2020-11-24	-8.18613	-46.533	18.9561	Costa Rica (Flores)	Groundwater	Pacific
2020-12-01	-9.04997	-53.7369	18.6629	Costa Rica (Flores)	Groundwater	Pacific
2020-12-08	-8.72379	-51.6911	18.0992	Costa Rica (Flores)	Groundwater	Pacific
2020-12-15	-8.04816	-44.8715	19.5138	Costa Rica (Flores)	Groundwater	Pacific
2020-12-22	-8.6646	-54.0475	15.2693	Costa Rica (Flores)	Groundwater	Pacific
2020-12-30	-8.59127	-50.8986	17.8316	Costa Rica (Flores)	Groundwater	Pacific
2021-01-05	-7.84272	-43.7593	18.9825	Costa Rica (Flores)	Groundwater	Pacific
2021-01-12	-7.83198	-50.6799	11.976	Costa Rica (Flores)	Groundwater	Pacific
2021-01-19	-7.20485	-43.8507	13.788	Costa Rica (Flores)	Groundwater	Pacific
2021-01-26	-7.98858	-50.3106	13.598	Costa Rica (Flores)	Groundwater	Pacific
2021-02-02	-7.18987	-42.7575	14.7615	Costa Rica (Flores)	Groundwater	Pacific
2021-02-09	-8.07361	-50.3647	14.2241	Costa Rica (Flores)	Groundwater	Pacific
2021-02-16	-7.29369	-41.813	16.5366	Costa Rica (Flores)	Groundwater	Pacific
2021-02-23	-7.20609	-41.3954	16.2533	Costa Rica (Flores)	Groundwater	Pacific
2021-03-02	-7.77568	-48.3841	13.8214	Costa Rica (Flores)	Groundwater	Pacific
2021-03-09	-7.83233	-48.3988	14.2598	Costa Rica (Flores)	Groundwater	Pacific
2021-03-16	-7.62701	-52.2106	8.80552	Costa Rica (Flores)	Groundwater	Pacific
2021-03-23	-7.46526	-49.6423	10.0798	Costa Rica (Flores)	Groundwater	Pacific
2021-03-30	-6.62336	-42.0259	10.961	Costa Rica (Flores)	Groundwater	Pacific
2021-04-06	-6.66772	-40.9383	12.4035	Costa Rica (Flores)	Groundwater	Pacific
2021-04-13	-6.73737	-41.3887	12.5103	Costa Rica (Flores)	Groundwater	Pacific
2021-04-20	-7.81458	-50.1491	12.3675	Costa Rica (Flores)	Groundwater	Pacific
2021-04-27	-6.63205	-39.9158	13.1406	Costa Rica (Flores)	Groundwater	Pacific
2021-05-04	-6.97829	-43.4912	12.3352	Costa Rica (Flores)	Groundwater	Pacific
2021-05-11	-7.82163	-49.9674	12.6057	Costa Rica (Flores)	Groundwater	Pacific
2021-05-18	-6.72685	-40.848	12.9668	Costa Rica (Flores)	Groundwater	Pacific
2021-05-26	-7.53781	-48.3438	11.9587	Costa Rica (Flores)	Groundwater	Pacific
2021-06-01	-6.95606	-41.5602	14.0883	Costa Rica (Flores)	Groundwater	Pacific
2021-06-09	-7.42098	-43.8105	15.5573	Costa Rica (Flores)	Groundwater	Pacific
2021-06-15	-8.14228	-50.9195	14.2187	Costa Rica (Flores)	Groundwater	Pacific
2021-06-22	-8.34687	-52.2214	14.5536	Costa Rica (Flores)	Groundwater	Pacific
2021-06-29	-7.42547	-39.9858	19.418	Costa Rica (Flores)	Groundwater	Pacific
2021-07-06	-8.39195	-49.2523	17.8833	Costa Rica (Flores)	Groundwater	Pacific
2021-07-16	-7.31008	-39.4622	19.0184	Costa Rica (Flores)	Groundwater	Pacific
2021-07-20	-7.51932	-43.0064	17.1481	Costa Rica (Flores)	Groundwater	Pacific
2021-07-28	-6.75088	-40.0878	13.9192	Costa Rica (Flores)	Groundwater	Pacific
2021-08-04	-7.69247	-49.8244	11.7153	Costa Rica (Flores)	Groundwater	Pacific
2021-08-11	-6.76315	-39.7425	14.3626	Costa Rica (Flores)	Groundwater	Pacific
2021-08-19	-6.75838	-43.3025	10.7645	Costa Rica (Flores)	Groundwater	Pacific
2021-08-26	-7.14953	-46.9164	10.2798	Costa Rica (Flores)	Groundwater	Pacific
2021-08-31	-7.57242	-52.4541	8.12521	Costa Rica (Flores)	Groundwater	Pacific
2021-09-07	-7.77562	-54.9163	7.28871	Costa Rica (Flores)	Groundwater	Pacific
2021-09-14	-6.43757	-43.1434	8.35712	Costa Rica (Flores)	Groundwater	Pacific
2021-09-21	-6.8947	-47.389	7.76853	Costa Rica (Flores)	Groundwater	Pacific
2021-09-29	-6.70881	-46.0939	7.57654	Costa Rica (Flores)	Groundwater	Pacific
2021-10-05	-7.84914	-55.7046	7.08855	Costa Rica (Flores)	Groundwater	Pacific
2021-10-12	-6.95701	-45.6609	9.99521	Costa Rica (Flores)	Groundwater	Pacific
2021-10-19	-7.43856	-52.4594	7.04907	Costa Rica (Flores)	Groundwater	Pacific
2021-10-26	-6.32628	-42.9111	7.6992	Costa Rica (Flores)	Groundwater	Pacific
2021-11-02	-7.42595	-54.4211	4.98646	Costa Rica (Flores)	Groundwater	Pacific
2021-11-09	-6.90062	-52.0914	3.11355	Costa Rica (Flores)	Groundwater	Pacific
2021-11-16	-5.90073	-42.1422	5.06359	Costa Rica (Flores)	Groundwater	Pacific
2021-11-23	-8.1525	-48.2241	16.996	Costa Rica (Flores)	Groundwater	Pacific
2021-11-30	-6.7918	-46.6115	7.72285	Costa Rica (Flores)	Groundwater	Pacific
2021-12-07	-7.67261	-53.134	8.24685	Costa Rica (Flores)	Groundwater	Pacific
2021-12-14	-7.63714	-52.9247	8.17246	Costa Rica (Flores)	Groundwater	Pacific
2022-01-04	-8.06627	-44.5052	20.025	Costa Rica (Flores)	Groundwater	Pacific
2022-01-14	-7.27665	-41.0458	17.1674	Costa Rica (Flores)	Groundwater	Pacific
2022-01-18	-7.02924	-43.2542	12.9797	Costa Rica (Flores)	Groundwater	Pacific
2022-01-25	-7.26303	-40.648	17.4562	Costa Rica (Flores)	Groundwater	Pacific
2022-02-02	-8.43	-49.1	18.34	Costa Rica (Flores)	Groundwater	Pacific
2022-02-09	-8.29	-47.6	18.72	Costa Rica (Flores)	Groundwater	Pacific
2022-02-16	-7.23	-49.2	8.64	Costa Rica (Flores)	Groundwater	Pacific
2022-02-23	-6.68	-41.2	12.24	Costa Rica (Flores)	Groundwater	Pacific
2022-03-02	-7.23	-49.1	8.74	Costa Rica (Flores)	Groundwater	Pacific
2022-03-09	-8.17	-50.4	14.96	Costa Rica (Flores)	Groundwater	Pacific
2022-03-16	-8.29	-49.8	16.52	Costa Rica (Flores)	Groundwater	Pacific
2022-03-22	-7.39	-39.9	19.22	Costa Rica (Flores)	Groundwater	Pacific
2022-03-30	-7.51	-40.7	19.38	Costa Rica (Flores)	Groundwater	Pacific
2022-04-06	-8.5	-49.4	18.6	Costa Rica (Flores)	Groundwater	Pacific
2022-04-11	-8.77	-50.6	19.56	Costa Rica (Flores)	Groundwater	Pacific
2022-04-20	-7.8	-40.2	22.2	Costa Rica (Flores)	Groundwater	Pacific
2022-04-26	-7.9	-39.8	23.4	Costa Rica (Flores)	Groundwater	Pacific
2022-05-04	-8.14	-48.6	16.52	Costa Rica (Flores)	Groundwater	Pacific
2022-05-11	-8.16	-49.3	15.98	Costa Rica (Flores)	Groundwater	Pacific
2022-05-18	-8.49	-51.9	16.02	Costa Rica (Flores)	Groundwater	Pacific
2022-05-25	-8.48	-51.7	16.14	Costa Rica (Flores)	Groundwater	Pacific
2022-06-03	-7.48	-41.6	18.24	Costa Rica (Flores)	Groundwater	Pacific
2022-06-08	-8.64	-50.9	18.22	Costa Rica (Flores)	Groundwater	Pacific
2022-06-15	-8.84	-52.5	18.22	Costa Rica (Flores)	Groundwater	Pacific
2022-06-22	-8.82	-51	19.56	Costa Rica (Flores)	Groundwater	Pacific
2022-06-29	-8.34	-44.8	21.92	Costa Rica (Flores)	Groundwater	Pacific
2022-07-07	-6.93	-49.8	5.64	Costa Rica (Flores)	Groundwater	Pacific
2022-07-12	-8.241	-51.7	14.228	Costa Rica (Flores)	Groundwater	Pacific
2022-07-19	-8.358	-52.26	14.604	Costa Rica (Flores)	Groundwater	Pacific
2022-07-26	-8.364	-52.3	14.612	Costa Rica (Flores)	Groundwater	Pacific
2022-08-02	-8.002	-49.38	14.636	Costa Rica (Flores)	Groundwater	Pacific
2022-08-16	-8.688	-55.33	14.174	Costa Rica (Flores)	Groundwater	Pacific
2022-08-23	-8.692	-55.51	14.026	Costa Rica (Flores)	Groundwater	Pacific
2022-08-31	-8.49	-53.37	14.55	Costa Rica (Flores)	Groundwater	Pacific
2022-09-07	-8.806	-56.22	14.228	Costa Rica (Flores)	Groundwater	Pacific
2022-09-08	-8.473	-53.31	14.474	Costa Rica (Flores)	Groundwater	Pacific
2022-09-14	-8.941	-56.86	14.668	Costa Rica (Flores)	Groundwater	Pacific
2022-09-21	-9.042	-57.25	15.086	Costa Rica (Flores)	Groundwater	Pacific
2022-09-29	-8.217	-53.2	12.536	Costa Rica (Flores)	Groundwater	Pacific
2022-10-03	-8.632	-55.83	13.226	Costa Rica (Flores)	Groundwater	Pacific
2022-10-10	-8.856	-55.88	14.968	Costa Rica (Flores)	Groundwater	Pacific
2022-10-17	-8.466	-53.74	13.988	Costa Rica (Flores)	Groundwater	Pacific
2022-10-24	-8.624	-53.6	15.392	Costa Rica (Flores)	Groundwater	Pacific
2022-10-31	-8.278	-50.965	15.259	Costa Rica (Flores)	Groundwater	Pacific
2022-11-07	-8.698	-52.84	16.744	Costa Rica (Flores)	Groundwater	Pacific
2022-11-14	-7.836	-50.3	12.388	Costa Rica (Flores)	Groundwater	Pacific
2022-11-21	-7.924	-50.43	12.962	Costa Rica (Flores)	Groundwater	Pacific
2022-11-28	-8.463	-53.915	13.789	Costa Rica (Flores)	Groundwater	Pacific
2022-12-06	-8.393	-52.58	14.564	Costa Rica (Flores)	Groundwater	Pacific
2022-12-13	-7.651	-46.18	15.028	Costa Rica (Flores)	Groundwater	Pacific
2023-02-06	-7.848	-49.3	13.484	Costa Rica (Flores)	Groundwater	Pacific
2023-02-20	-7.301	-44.97	13.438	Costa Rica (Flores)	Groundwater	Pacific
2023-03-07	-8.185	-50.05	15.43	Costa Rica (Flores)	Groundwater	Pacific
2023-03-23	-7.621	-45.42	15.548	Costa Rica (Flores)	Groundwater	Pacific
2023-04-12	-8.03	-51.66	12.58	Costa Rica (Flores)	Groundwater	Pacific
2023-04-25	-7.423	-46.55	12.834	Costa Rica (Flores)	Groundwater	Pacific
2023-05-05	-7.852	-51.15	11.666	Costa Rica (Flores)	Groundwater	Pacific
2023-05-23	-7.695	-44.56	17	Costa Rica (Flores)	Groundwater	Pacific
2023-06-06	-7.903	-49.34	13.884	Costa Rica (Flores)	Groundwater	Pacific
2023-06-20	-7.71	-48.51	13.17	Costa Rica (Flores)	Groundwater	Pacific
2023-07-04	-7.826	-48.75	13.858	Costa Rica (Flores)	Groundwater	Pacific
2023-07-18	-7.816	-47.93	14.598	Costa Rica (Flores)	Groundwater	Pacific
2023-08-01	-8.123	-50.84	14.144	Costa Rica (Flores)	Groundwater	Pacific
2023-08-15	-7.736	-47.48	14.408	Costa Rica (Flores)	Groundwater	Pacific
[truncated: 600 more rows]
